# Supplementary material for: Extrusion fountains are hallmarks of chromosome organization emerging upon zygotic genome activation
Source: Nat Commun. 2026 Feb 14;17:2787. doi: 10.1038/s41467-026-69105-9 (PMC13018191; doi:10.1038/s41467-026-69105-9)
Supplement: Supplementary file 11 — Source data [file 41467_2026_69105_MOESM11_ESM.xlsx]

## Sheet: Fig1C
Snippets of the genome with fountains
	position_fountain	source_fountains		0	1	2	3	4	5	6	7	8	9	10	11	12	13	14	15	16	17	18	19	20	21	22	23	24	25	26	27	28	29	30	31	32	33	34	35	36	37	38	39	40
	chr9:46430000-46440000, #56778	sperm	0
			1
			2	1.29312
			3	1.5082	1.55917
			4	1.62337	1.39162	1.01849
			5	0.441254	1.18942	1.37538	1.23823
			6	0.730232	0.490921	0.814902	0.764269	0.820926
			7	0.393264	1.00344	0.329701	1.02586	0.985105	1.04316
			8	0.943091	0.829328	1.24106	1.00322	1.45032	1.42384	1.24649
			9	1.30059	1.35626	0.349737	1.14454	1.21795	1.15722	0.904081	0.78337
			10	1.48004	1.05905	0.566739	0.958797	1.09339	0.849671	0.339778	1.65147	1.09422
			11	0.302975	1.10842	0.872175	0.765513	1.33716	0.567909	1.0489	1.19923	0.757711	1.00034
			12	0	4.1309	0.553959	0.476618	1.16619	0.568994	1.7284	0.758237	1.27719	1.08914	1.41798
			13	0.919428	1.13837	0.938953	1.65215	1.76121	0.668721	0.969334	1.7096	1.36025	0.546868	1.08403	0.886
			14	0.880941	0.82505	0.449329	0.810489	1.76694	1.97297	0.741865	0.983849	0.435753	0.650191	0.888066	1.55675	0.944752
			15	1.46634	0.921417	0	0.904158	0.884044	1.34584	1.13387	0.731384	0.80381	1.21389	1.05293	0.930456	0.776634	1.07178
			16	2.77341	1.34409	2.60057	1.67346	0.555611	1.7342	0.871502	0.440842	1.67573	0.784944	1.0963	0.851862	1.15965	0.76946	1.844
			17	1.23342	1.75191	1.32786	0.601973	1.34384	1.2982	0.802545	1.03778	1.54679	0.3759	0.775441	1.09771	0.948983	0.854606	1.07703	0.852405
			18	0.747669	0.716396	0	0.370941	1.45847	1.62401	1.24291	0.790852	1.50666	1.11664	1.02435	0.666331	1.19255	0.716123	1.53986	0.603195	1.26566
			19	1.24765	0.786476	0.883928	0.805131	0.23252	1.45922	0.844774	0.887276	1.15522	1.31322	0.944726	0.99633	1.17993	0.768344	1.00152	0.956246	1.47722	0.830675
			20	0.812996	1.59962	0.887071	0	0.692025	0	0.57823	0.306265	0.592389	0.591711	1.26955	0	0.483837	0.579111	1.30971	1.066	0.936577	0.886274	0.801934
			21	0.443354	0.838171	0.967203	0.439859	0.251151	1.18755	1.58114	0.674275	1.31539	0.650641	0.858637	1.21024	1.45782	0.678943	0.595336	0.697494	0.895532	1.07103	0.931909	0.859013
			22	0.365245	0	0.817997	0.774087	1.3085	1.04346	0.271449	0.892783	1.75285	0.582971	0.507969	1.32114	1.01705	0.92864	0.751034	1.02347	0.886649	1.10196	1.21418	0.352452	0.743475
			23	0.992421	1.86428	2.2085	1.50609	0.882931	1.38963	1.09741	1.17535	0	0.529528	0.349018	0.299677	0.945985	1.32484	0	0.495048	0.443414	0.522906	0.504195	0.931978	0.976373	1.09211
			24	0	1.37936	0	0	0.415804	0.680883	1.06124	0.575068	2.26852	0.390415	0.517959	0.448547	1.40234	0.671099	0	0.188521	1.16806	1.02541	1.50103	0.436865	1.11846	1.20918	0.863609
			25	0.91649	0.890033	2.57959	0.466129	0.841596	1.32416	1.43154	0	0.76392	0.770633	0.700901	1.83261	1.44465	0.456477	1.13804	0.537667	0.65312	1.11548	0.875393	0.884098	0.793854	0.944267	0.905336	0.694178
			26	1.46868	0.949642	0	1.02845	0.863452	0.967677	1.50778	2.93607	0	0.562185	0.37464	0	0.266385	0.50936	0.314425	1.06598	0.756611	1.54823	0.736774	1.48097	0.76132	0.930713	0.927785	1.06413	0.932613
			27	1.43322	0	0.784851	0.733172	0.431818	0.675107	1.12389	1.80244	0	0.413405	1.67261	0	0.398259	0.383205	0.954311	0.915518	0.874316	0.665243	0.455151	1.07875	1.26139	0.93643	1.07785	1.3183	1.1437	0.973954
			28	0	2.53543	0	0.667782	0	0.635761	0.492159	0	2.21391	1.16016	0.514681	0.455995	0.363436	0.359604	0.450644	0.654047	0.824827	0.643358	0.900202	1.25488	1.08752	0.649237	1.70175	0.96131	1.06722	1.01959	1.4548
			29	0	0	0.919354	0.85136	1.47618	0	0.647923	2.75335	0	0	1.34613	1.76539	0.949189	1.37627	0.591184	0.575689	0.366116	0.282828	1.21705	1.15654	1.7194	2.05408	1.64937	1.06088	1.01993	1.03909	1.0484	0.91051
			30	0	0	3.55563	0	0	2.10992	2.53314	0	3.69357	2.64938	0	0	0.637986	1.24806	0	1.18004	0.503521	1.17693	1.25398	1.22157	1.06116	0.322179	1.20795	1.33884	0.937975	1.15855	1.64377	2.16879	0.683083
			31
			32	0	1.39518	0.839824	0.791611	1.36715	0	0.601335	0	0	0.468361	1.85756	1.15645	0.920109	1.38605	0	2.01234	1.10907	0	0	0.627437	0.830068	1.0567	0.397126	0.447702	1.40204	1.08729	1.21689	0.790774	0.782162	1.34537	1.15698
			33	1.40037	1.35338	0.772738	1.52582	0.445488	0.716351	0.58989	0	2.59533	1.79007	1.24512	0.540688	0.459624	0.887025	0.580094	1.13335	0	1.16177	0.646026	0.632676	1.12557	0.79826	2.05026	2.36348	1.4511	1.00086	1.5013	1.06639	1.17441	1.54657	1.36776
			34
			35
			36	2.308	0	1.69256	0	0.942315	0.763499	1.29171	0.715831	0	0.511079	1.38504	0.621065	2.53831	0.512203	0	2.00213	0.428371	0.701173	1.14108	0.757329	1.70279	1.34456	1.82266	2.15153	2.35098	2.54559	1.08312	1.88784	2.14993	0.46182	2.24878		1.33345	1.25765
			37	1.46674	0	0.845184	0.783071	0.937922	0	1.21063	0	0	0.492057	0	0.61597	1.00571	2.99105	0	0.953481	2.17965	1.71402	1.93476	0.760306	1.03789	1.33439	1.32865	1.57846	1.2177	3.08656	2.27833	0.87013	2.4932	1.76813	1.13038		2.24711	1.49562
			38	0	0	0	0	0.44317	0.741333	1.77148	0	2.78022	0.967457	0	1.82298	0	0.975024	1.25889	0.642726	0.819859	0.344416	0	1.14547	1.71453	2.0075	0.781102	0.954247	2.058	1.94261	1.15389	1.2047	2.16593	1.57743	0.915592		0.896306	1.52229			1.40469
			39	0.570677	0	1.95778	0	0.367538	0.589247	0.976135	0.533518	1.0819	0.78866	0.543874	0.971653	0.817127	1.20454	2.58876	0.519458	1.74315	0.272412	2.20972	1.55016	1.15875	1.39467	1.09822	1.57285	2.09293	1.44978	1.19114	1.53957	1.47132	2.11315	1.60311		1.6836	1.33571			1.14483	1.47052
			40	0	1.77038	2.0639	0	0	0.948929	1.5066	0	0	0.595942	0.860916	0	1.90286	1.29386	1.65604	0.829694	2.18853	0.89974	2.42413	1.52624	4.56751	0	0.711132	1.28823	1.11643	1.02248	1.97276	1.71446	1.73864	1.19459	0.463347		2.96969	2.84196			1.75628	1.43415	0.748887
	position_fountain	source_fountains		0	1	2	3	4	5	6	7	8	9	10	11	12	13	14	15	16	17	18	19	20	21	22	23	24	25	26	27	28	29	30	31	32	33	34	35	36	37	38	39	40
	chr9:46430000-46440000, #56778	Wild-Type_2.75	0
			1
			2	1.28733
			3	1.48139	1.39157
			4	1.49836	1.59918	1.13328
			5	1.57008	1.29276	0.867401	0.635286
			6	1.23472	1.37454	1.82555	0.868567	1.13186
			7	1.44093	0.595854	0.877923	1.0176	0.969116	1.46983
			8	1.29699	0.970072	1.11493	1.34406	1.02956	0.945359	0.737007
			9	1.11859	1.0195	0.538248	1.51845	0.80648	0.879478	1.05901	1.13823
			10	0.772022	0.39246	1.57804	0.408994	1.39795	1.6656	0.776021	1.49167	1.57593
			11	1.1513	0.442956	1.07289	2.11779	0.906853	1.10937	1.10926	0.633083	1.4706	1.11688
			12	0.287414	0	1.10819	0.488036	1.43244	1.5524	0.753412	0.894416	1.99394	0.858413	1.03665
			13	2.24837	0.889304	0.371341	2.22787	0.648395	0.891961	1.20801	0.66292	0.960649	0.666804	0.973461	1.28425
			14	1.24058	1.30318	1.09153	1.11875	1.23214	0.272275	1.04015	1.3274	0.320105	0.990375	0.958858	1.69048	0.663314
			15	0.2865	0.940479	1.17679	1.3441	1.27459	2.03018	1.86878	1.00907	1.50902	0.809312	0.582094	1.04275	0.936796	0.577617
			16	1.17565	0	0.542667	1.11113	1.00645	2.58805	0.890384	1.15843	0.732996	0.812618	0.911844	0.617771	1.03579	1.03721	2.06424
			17	0.689536	2.22795	0	1.00227	1.13018	1.03637	0.822306	0.80972	1.37169	0.386053	1.43273	0.473237	0.855789	1.3421	1.11546	0.758305
			18	1.21403	1.97306	1.26563	2.32976	0.82096	1.64006	0.932246	2.00735	0.643414	1.63624	0.856445	0.935614	1.38266	1.24378	1.15426	0.908983	0.882612
			19	1.69987	0.548214	0	1.32028	1.35518	1.07431	0.425722	0.287308	0.755156	1.29196	1.22206	0.753159	0.627475	0.993502	0.708289	0.838229	1.11653	1.47577
			20	0	0.532725	0.454773	1.60072	0.666239	0.769229	1.05841	0.853654	0.375058	1.53468	1.67418	1.55385	0.985932	1.21008	0.797569	0.892439	0.644195	0.937799	0.969222
			21	0	1.08869	2.33752	0.653072	1.59508	0.533414	1.49652	0.598709	0.785924	1.15192	1.35247	1.47783	0.179318	1.04296	1.27887	1.38203	0.570081	1.37988	1.0321	0.849135
			22	0	1.63975	1.43936	2.02285	0.933734	0	0.893378	1.82192	0	0.242434	1.42741	1.82713	0.19576	1.30641	1.22002	1.22291	0.818473	1.14469	0.968423	0.888348	0.91376
			23	1.23724	0.679322	0.586778	0.842847	0.293555	1.71472	1.40171	0.772758	1.02597	1.248	2.13443	1.76155	0.773826	0.868546	1.08578	0.828894	0.764503	1.11206	1.07634	1.08691	0.998014	0.736919
			24	0.671988	2.13838	1.86473	1.31785	0.938246	1.10274	0.447199	0.620036	2.50352	1.97125	1.50507	2.40543	0	0.365782	1.38433	2.5464	0.993721	1.24499	0.911483	0.972017	0.600432	1.07041	0.769454
			25	0.37741	0	2.09167	1.49237	0	0.313983	0.256204	0.704901	0.4772	1.14271	0.847134	0.282061	0.742585	0.214213	1.38498	0.514173	1.6116	0.768878	0.69816	1.07551	1.16082	0.780236	0.776125	1.17611
			26	1.77689	0.740492	0.644832	0.444407	0.628636	0.743087	0.309862	0.857692	0.576103	1.73474	1.04295	1.3487	0.616442	1.0626	1.72261	1.31103	1.03669	1.98623	1.22096	1.0206	0.935262	0.76277	0.976218	1.09178	1.26909
			27	1.48512	0.798935	1.4101	0.502341	0.686386	0.409554	0.336106	0.950862	0	0.383944	0.387022	0.761031	0.337738	1.21286	0.783274	0.996479	2.42301	0.702707	0.3614	0.525884	0.581099	0.862608	0.605644	1.54929	0.899921	0.662685
			28	0	0	1.57124	0.567248	0.400643	0	1.14789	1.59778	0.735691	0.884519	1.32697	0	0.787277	0.686278	2.76999	0.584935	0.713253	0.848116	1.10041	0.64304	0.541161	1.73963	1.07788	0.537695	0.989153	1.22844	1.12071
			29	0	0	0.932124	1.30321	0.466392	1.1116	0.444804	1.87516	0.849616	1.04403	1.57576	1.03091	0	0.824588	1.61579	0.710837	0.863241	1.02949	1.91682	0.807389	1.59173	1.61953	1.06954	0.739893	0.471873	0.824877	1.08785	0.909725
			30	0.977279	0	2.82199	2.02806	0.702695	0.848628	0	0	0	2.37212	1.62633	0.802827	0.721005	0.64095	0	2.17541	0	1.63423	0.871936	1.31761	0.748946	1.33884	0.897856	1.28393	1.27748	1.16128	1.43714	1.44777	1.60764
			31
			32	0.619965	1.04668	0	1.3056	0	1.10289	0.895276	1.27316	0	1.54298	1.05092	0	0.963638	0.42755	0.565136	1.47708	0.459784	0.736433	1.52857	0.615263	1.34824	1.2465	0.225844	1.72858	1.37532	1.00797	1.34935	0.746245	0.917988	0.900207	0.788441
			33	1.094	0.874588	0.781696	0.55266	0	1.87548	2.34771	1.61619	1.49629	0	0.900044	0.902244	2.04968	1.85895	1.48322	0.320532	1.20446	0.65189	1.05104	1.65253	1.44258	1.5606	0	1.37054	0.638624	0.792147	1.80842	1.36173	0.414809	0.87674	1.26862
			34
			35
			36	1.10825	0.892723	0	0.568896	1.56227	0.477719	0.784399	1.11507	0	0.934759	0.935684	0.47461	1.73919	1.13522	1.5328	1.67581	1.71321	1.39666	0.284809	1.18241	0.793724	1.23559	1.91003	0.539444	0.782307	1.81389	1.07583	0.625978	1.24892	0.843215	1.35461		0.881837	0.766494
			37	0	2.81197	0	1.13598	2.06599	0.957272	1.21935	1.69791	0.785684	1.4295	0.490352	1.44483	1.7885	1.20688	0	2.08485	1.74778	1.09221	0.896293	0.615329	1.66211	1.31147	0.246057	1.15821	1.6728	1.29668	1.89195	0.925743	0.695372	1.90699	0.63327		0.557428	1.11599
			38	2.50295	1.05676	2.79614	1.95122	1.83235	0	0	1.95387	0.885623	0.546846	1.11023	1.12103	1.00762	0.918748	0.619395	1.18868	0	1.64969	0.691822	0.358372	1.28062	0.914854	0.580004	0.331354	0.997021	0.513132	1.12636	1.4123	1.42738	0.29475	0		1.1286	0.652773			1.55078
			39	1.46537	1.60642	0.718126	0.518219	1.43393	1.27801	1.08908	1.48554	0.696474	1.26375	0.435372	1.73459	0	1.41495	0.483353	1.27863	0.783972	0	0.535582	1.13424	0.764564	0.963425	0.921674	1.06756	1.55947	0.836036	0.913835	0.919366	1.90486	0.496173	1.34385		1.66825	0.722569			1.42412	0.844873
			40	0	1.01896	1.7741	0.648893	0	1.08357	0.446993	0	0.860577	0.538386	2.18018	0	1.00765	1.37172	0.60489	1.62158	1.54181	0.821839	1.36955	2.4973	0.327717	1.24636	1.77457	1.3785	1.02066	2.39081	0.907383	1.51526	1.57438	0.336281	0.459554		0.465292	0.867891			0.93761	0.852833	0.798027
	position_fountain	source_fountains		0	1	2	3	4	5	6	7	8	9	10	11	12	13	14	15	16	17	18	19	20	21	22	23	24	25	26	27	28	29	30	31	32	33	34	35	36	37	38	39	40
	chr9:46430000-46440000, #56778	WT	0
			1
			2	0.943271
			3	1.29079	0.825398
			4	0.845082	1.05492	0.864224
			5	1.01322	0.676694	0.957091	0.94699
			6	1.17132	1.45108	0.835251	0.733496	0.773033
			7	1.13848	1.1596	1.03625	0.761857	1.0363	0.877239
			8	1.03118	0.953633	0.291701	0.873992	1.13044	1.11033	0.586304
			9	1.65624	0.934557	1.2825	0.852516	0.956953	0.682295	0.971119	0.892658
			10	1.73395	0.399023	0.939672	0.640527	0.707185	0.99746	1.06896	1.20982	1.00765
			11	0.63883	1.09481	0.762966	0.780912	0.930658	0.811949	1.02291	0.839882	1.02023	0.894588
			12	0.836291	0.282533	1.75959	0.85496	0.959678	0.895907	1.03293	0.839994	1.01442	0.953872	0.865642
			13	1.35564	1.4894	1.08	1.13686	0.857894	0.80874	1.51248	0.791821	1.09587	0.990941	0.796652	0.719237
			14	1.42939	0.406186	1.32441	1.0435	0.432104	0.916146	1.03498	1.15094	0.496963	0.74417	0.821733	1.00952	0.985569
			15	1.16466	0.438043	1.45131	0.514181	0.849951	1.17428	1.00949	0.771197	0.619198	0.759357	0.661217	0.821755	0.949891	1.14393
			16	0.47299	0	0.592481	0.426584	0.31708	0.971536	0.653085	1.06305	0.934506	0.255827	0.778399	0.880403	0.925526	0.576223	1.87842
			17	0	1.045	0.348034	0.603019	0.614855	0.677702	0.926132	0.765456	0.47791	0.572972	0.561862	0.522489	0.846036	0.494368	1.0406	0.885682
			18	1.44851	0	1.48166	0.804273	0.730905	0.920923	0.463013	1.04559	1.43245	0.646828	0.288607	0.440342	0.752922	0.716586	1.01057	0.820708	0.945189
			19	0.561659	0.647793	1.26394	0.890316	0.43454	1.14189	0.448739	0.085438	0.528607	0.942769	0.348553	0.554531	0.388921	0.64269	0.661193	0.682759	0.783202	1.28003
			20	0.703203	1.41469	0.230589	1.17327	0.928873	0.705883	1.04138	0.671563	1.2261	1.46567	0.534104	0.301753	0.582592	0.628239	0.824782	0.985193	1.00348	0.860595	0.95067
			21	0.762456	1.16469	1.24175	0.703754	0.503073	0.744152	0.509539	0.355835	0.943045	0.375708	0.774271	0.488656	0.829118	1.15528	1.61497	1.48381	1.74277	1.40549	1.41161	1.22887
			22	0.897077	0.573037	0.463898	1.2038	0.575098	0.97538	1.09687	1.06657	0.725575	0.642529	0.935656	1.50008	1.04446	1.07044	0.84857	2.18413	1.41463	1.4221	1.69107	1.47076	1.12631
			23	0.56263	0.292024	1.73003	0.173918	1.11594	1.635	1.29732	0.368322	0.78499	0.955907	1.80019	1.07068	1.41446	1.67647	2.23792	2.03291	1.69542	2.07853	1.73569	1.6627	1.32394	1.55172
			24	0.365635	2.8889	1.43035	0.701518	1.74775	2.01568	0.759908	0.742101	0.769651	1.17449	0.709693	1.60837	2.99662	3.06232	2.12218	2.76761	2.90701	1.23675	1.81851	2.07541	1.11591	0.995981	0.822448
			25	1.2368	1.30374	1.09181	2.15373	1.35989	1.25599	0.88099	2.93478	1.34609	2.33238	1.57691	2.14046	2.18973	1.9286	1.74236	2.41218	2.43682	2.19138	1.54955	1.42888	0.774281	0.767707	0.696792	0.955936
			26	0.424764	1.37541	1.15255	0.209752	0.946987	1.52395	0.608742	1.66752	2.84615	0.969326	1.56267	2.93838	0.564128	2.45218	1.99489	3.44939	2.3099	2.46791	1.35383	0.929159	0.929379	0.703075	0.825202	0.711417	1.04351
			27	1.87985	1.11562	0.957236	2.32419	1.0649	1.50384	1.39556	1.15447	1.35028	2.01689	2.17292	1.51146	1.50073	1.61602	2.93329	1.28532	1.86258	1.29568	0.877643	1.30313	0.563884	0.851761	0.83351	0.630117	1.19959	1.0447
			28	1.31751	0.532784	3.12794	2.66624	3.4379	1.70317	2.72443	0.979196	0.760907	3.17195	2.93876	1.30739	2.03045	2.4355	2.88267	2.49753	0.966208	0.956478	0.991887	0.685703	0.332328	0.872865	0.856686	0.530493	0.291184	0.593935	1.12567
			29	2.20735	1.16287	0.498429	3.27042	0.639691	0.815409	0.842357	0.811794	1.31897	1.5221	2.10839	1.67162	1.25018	1.77872	1.28853	2.91813	0.69305	1.61542	1.00859	0.788997	1.10897	0.833061	0.661919	0.833046	0.809793	1.44046	0.963216	1.12459
			30	1.29364	0	0.874732	2.60726	0.747741	0	0	2.95997	0.781537	0.404089	1.48754	0.771441	2.24923	0.508041	2.03719	1.83541	1.00704	0.931686	0.342415	1.52474	1.31915	0.399146	0.423295	0.728386	0.57837	0.399305	1.32915	1.01698	1.04341
			31
			32	0.939891	0.767798	0.646904	0	1.10248	0.718823	1.85923	1.11783	2.39767	0.613351	1.43847	1.18434	0.643135	1.38295	0.682925	1.73022	1.20606	0.747767	0.806407	2.57291	0.371579	1.11416	1.05461	0.705577	1.15021	1.56575	0.621396	0.702236	0.635444	0.757532	0.711774
			33	1.2502	0.674434	0	0	0.500553	0.637761	0.337202	1.32114	2.72027	1.67112	0.530318	0.798249	1.40986	0.528508	2.54931	1.44257	1.5093	1.22951	1.15388	0.513595	1.50235	1.05175	0.858614	0.733373	1.23827	0.992936	0.566525	0.790259	0.707469	0.862642	1.23222
			34
			35
			36	0.966208	0	0.660723	0	1.74993	0.384144	0.399253	0.398974	0.641541	0.671964	3.20343	1.67123	1.50302	0.906663	0.793348	0.339051	1.88884	1.61955	0.330609	0.138902	1.98755	0.42637	0.57408	0.834737	0.883172	0.94067	0.449146	0.790205	0.861866	1.12592	1.41222		1.31574	1.36978
			37	0.403318	0	2.20452	0.831667	0.738614	0.963657	2.05853	1.01277	1.10912	1.13508	1.10616	1.41022	1.51509	2.35158	0.696073	1.01519	0	0.763763	0.881131	2.04454	1.22942	0.494347	0.208527	0.456036	0.62755	0.922163	1.04431	1.47134	1.58988	1.41082	0.891383		1.17529	1.28219
			38	0.39759	0.654153	2.26926	1.64717	0.733337	1.60962	1.70298	1.03322	1.11416	0.291216	1.38644	2.60152	2.60194	1.20609	0.714449	1.35959	1.71571	1.45971	0.591984	0.887921	0.702084	1.44202	0.861099	0.688306	0.651242	1.53963	1.11413	1.62457	1.17659	1.30093	1.58775		0.879268	1.34961			1.19397
			39	0.320235	0.51281	0	1.34834	3.2725	0.508345	0.814331	0.27189	1.35585	1.3958	2.48922	1.38293	1.41372	1.44124	1.55411	1.47963	1.77648	1.17895	0.374884	0.508273	1.17771	1.28592	0.817151	0.403622	1.67497	0.802471	1.61936	1.07865	0.811716	1.50387	0.957169		0.673664	0.747551			0.722746	0.92844
			40	0	1.63922	0	1.5816	1.25074	1.98593	0.425277	0.429982	3.53996	0.374509	2.51098	1.11976	0.838832	1.2949	0.921284	2.19544	0	2.15315	1.00136	1.19225	0.374571	0	0.441824	1.21607	1.13693	1.59271	0.917938	1.29626	1.49075	1.54832	1.59682		0.485513	0.368318			0.860421	0.840538	0.874185
	position_fountain	source_fountains		0	1	2	3	4	5	6	7	8	9	10	11	12	13	14	15	16	17	18	19	20	21	22	23	24	25	26	27	28	29	30	31	32	33	34	35	36	37	38	39	40
	chr9:46430000-46440000, #56778	Wild-Type_11	0
			1
			2	0.664252
			3	0.639871	0.919482
			4	1.29642	0.918844	0.857561
			5	0.926984	0.806434	0.90486	0.688493
			6	0.756116	1.48814	1.36637	0.828335	0.718492
			7	1.02685	0.624841	1.46017	0.807141	1.12337	0.794704
			8	0.95677	2.22487	0.428662	0.603076	0.831311	0.943634	0.892169
			9	0.924041	1.56961	0.684846	0.910222	1.39347	0.901416	0.829927	1.09241
			10	0.64203	0.304591	0.758424	1.19533	1.29657	0.569251	1.14041	1.32665	0.592507
			11	0.878227	0.550334	0.826676	0.688463	1.01469	1.10189	1.12366	1.15878	0.942502	1.00337
			12	0.977669	0.804888	1.46391	0.267449	1.19973	1.43831	0.697665	1.058	1.05625	1.20459	1.27887
			13	1.06185	2.00521	0.67757	1.0117	1.43654	1.42311	1.32092	1.42923	0.544736	0.82608	0.993794	0.961579
			14	0.840517	0.32443	0.808266	0.657707	0.734681	0.414678	0.801028	0.883232	1.50337	0.638274	0.477371	0.800033	0.738901
			15	0.63999	1.22079	0.248663	0.745929	0.567613	1.26953	0.539376	0.344787	1.49516	0.237892	0.33208	0.994619	0.780791	0.474415
			16	0.364586	0	0.536095	0.730453	0.455348	0.780503	1.01367	0.633412	0	0.506067	0.624036	0.604066	0.806019	0.484825	1.69633
			17	1.00046	0.321118	0.82512	0.500039	0.509708	1.43146	0.211076	0.70557	1.24845	0.342285	0.802895	0.600732	0.582888	0.870271	0.873381	1.3489
			18	0.667842	0.6405	0.650925	0.839122	0.338163	0.727933	0.316556	0.360421	0.42118	0.5573	0.310844	0.395018	0.252806	0.896613	0.879071	1.33137	1.00441
			19	0.888913	0.440744	1.33838	1.8197	0.701976	1.19482	0.590016	0.825488	0.295712	0.581434	0.144922	0.560534	0.639755	0.572668	0.740965	1.02964	0.971136	1.08726
			20	0.714298	1.34	1.16871	0.4748	0.845158	0.41966	0.921714	1.05434	0	0.828866	0.306993	0.596938	0.691213	0	1.34526	1.70659	0.835392	0.986459	1.27466
			21	0.728605	1.43902	1.42459	0.997361	0.378907	1.30223	0.648969	0.366861	1.65042	0.325973	0.657969	0.506972	0.948603	0.569013	1.48459	1.29398	0.967276	1.06316	1.2167	1.17239
			22	0.621857	1.59535	0.207844	0.825831	0.540669	1.11045	0.820776	1.10542	0.561741	1.0394	0.421864	1.10716	0.729686	1.38627	1.0648	1.79897	1.4092	1.81578	1.45067	1.41863	0.952379
			23	1.04166	0	0.522793	0.546729	0.541716	1.67768	0.705757	0.805583	0.365742	0.243227	0.924827	0.858969	0.843608	1.4257	2.37152	2.75524	2.87619	2.61327	3.21549	2.09459	1.9755	1.33471
			24	0.759125	2.21403	1.15502	0.784499	1.43212	1.36987	1.30342	0.296367	0.532174	1.26476	0.543214	1.50391	1.77794	1.95384	3.21964	3.0763	2.65547	2.39253	2.52866	1.75458	0.733487	1.15563	0.833085
			25	0.561339	1.05658	2.16824	1.70245	0.865058	1.01634	1.82943	1.07526	0.76923	1.42028	0.792723	1.8593	2.88291	2.12348	2.74128	3.65675	2.15409	2.64612	1.92794	0.995712	0.84753	0.546339	0.526248	0.538886
			26	1.08258	0.547073	1.08679	1.39863	1.60661	1.00303	1.33057	1.69081	0.781683	0.914773	0.396666	1.74158	1.32347	3.653	2.90246	2.58141	1.91083	1.52713	1.04484	0.817816	0.573922	0.673253	0.752572	0.771573	1.06751
			27	1.16939	0	0.791492	1.97211	1.01263	1.0719	1.58315	1.2355	3.24168	1.86786	0.564696	0.668589	1.14131	2.07573	1.58017	1.84209	2.34667	1.27732	0.80946	0.60262	0.538709	0.189462	0.3294	0.20421	0.980629	0.649247
			28	1.06295	2.12269	0.355386	0.76075	0.567222	0	1.49356	1.41941	1.04556	0.854783	2.4048	2.3107	0.709123	1.18517	1.15596	1.43868	1.38593	0.560612	0.871071	1.04324	0.525647	0.753574	0.945174	0.284064	0.669739	0.774575	0.884811
			29	2.1709	0.84988	0.447815	0.451373	1.44569	0.404678	1.50997	1.76949	2.53965	2.18588	1.29264	1.05076	1.32485	1.45959	0.62297	2.20072	0.880198	0.560015	0.617459	1.61169	0.133608	0.850187	0.709671	0.384668	0.807895	1.33641	0.916731	0.815477
			30	0.690329	0	0	0.747858	0.375952	2.71236	0.979722	3.38722	0	0.698129	1.08661	0.835485	0.726142	0.3984	1.0088	2.95647	2.30149	0.701482	1.01377	0	1.33234	1.0148	0.451185	0.498444	1.0275	0.726753	1.57134	0.947562	0.853541
			31
			32	1.911	0	0	0	1.32802	0.946567	0.34578	2.07135	2.90823	1.23213	0.767926	1.2112	0.262075	1.12503	0.977909	0.814171	1.03981	1.19407	0.597635	1.0919	0.825698	1.06953	0.451086	0.889599	0.650051	1.81081	1.79718	0.596161	1.65054	0.774062	1.4487
			33	0.907941	0.887816	0.460741	1.9254	1.00863	0.880845	1.68781	1.14257	0.71782	1.41313	0.721778	1.7547	1.23295	1.67167	1.37444	0.946552	1.20404	1.62756	0.873339	1.05138	0.325017	1.03466	1.00329	0.871155	0.480036	1.90937	0.958304	1.35513	1.12184	0.879479	1.38046
			34
			35
			36	0.451844	0	0.459421	0.481757	1.24405	0.436663	1.32267	2.33265	0	1.23503	1.11164	0.613979	2.02575	1.40831	1.95256	2.44604	1.70867	1.01246	1.22937	0.372055	0.860766	0.322988	0.725669	0.970296	0.709408	0.793561	0.893825	1.85296	1.61889	0.971479	1.48582		1.68703	1.43023
			37	1.4845	0	0.506844	1.04963	0.274472	0.478965	0.361561	1.26846	0.782046	2.4016	1.6798	0.327647	1.74139	1.25007	1.59791	2.55976	2.33302	1.35839	1.67159	0.836926	0.77141	1.25217	0.683936	0	0.607835	1.52781	1.70957	1.5448	1.85049	1.7525	1.93152		1.30738	1.41488
			38	0	1.80813	0.939832	1.96129	1.26607	2.68473	0.671714	2.34916	2.16086	1.24532	1.53682	0.943405	2.09861	2.42676	1.50146	1.85851	1.32918	0.718045	0.976777	0.578232	0.734768	0.50911	1.15481	0.742046	0.575416	1.47813	2.05953	1.09186	1.00214	1.45409	0.517347		1.34848	0.778226			1.08105
			39	0.782567	2.42314	1.24399	0.432532	1.35054	1.57105	2.08972	1.03812	0.634601	1.52783	1.70599	0.547472	0.958216	1.04348	0.693326	1.66156	1.16863	1.45961	0.859709	1.25021	0.322006	0.307592	0.579101	0.794741	0.349586	1.55326	1.79606	1.9761	1.23554	0.776994	1.27064		0.770447	0.902587			0.762856	0.834639
			40	0.583325	0	0	2.52981	0.987068	0	0.868427	0.509674	0	1.27457	0.495454	2.4169	0.345535	1.97373	0.329334	1.38696	0.577083	0.708828	0.429009	0	0.741639	0.670106	0.347858	0.396235	1.29253	1.50784	0.89355	0.941943	1.08073	0	1.20544		1.19294	0.876425			0.831681	1.45718	0.880748
	position_fountain	source_fountains		0	1	2	3	4	5	6	7	8	9	10	11	12	13	14	15	16	17	18	19	20	21	22	23	24	25	26	27	28	29	30	31	32	33	34	35	36	37	38	39	40
	chr9:46430000-46440000, #56778	Wild-Type_25	0
			1
			2	1.13236
			3	0.761706	0.726741
			4	0.66713	1.29208	1.39218
			5	0.587187	1.35354	0.568411	0.37322
			6	0.73642	0.514897	0.7238	0.686036	0.705526
			7	0.565317	0.802118	0.912025	0.694468	1.07392	0.951102
			8	1.11964	1.62857	0.469717	0.48217	0.958424	0.861531	0.687019
			9	0.768341	1.14353	1.35245	0.234776	0.825713	0.908636	0.882525	0.971296
			10	0.683966	1.04231	0.63067	0.673396	0.514945	1.78245	0.927213	0.828614	0.868322
			11	1.13852	1.14225	0	1.15973	0.606093	0.798268	1.30619	1.07174	1.21592	1.31757
			12	0.351696	0	1.28931	1.44231	0.771265	1.04135	0.555725	0.64543	1.30728	1.20501	0.810859
			13	0.829237	1.27175	0.387253	0.427801	2.10813	0.647205	0	0.834507	0.854475	1.38057	1.07561	0.816781
			14	1.73048	1.31361	1.63808	0	0.973964	1.72217	1.02829	1.86338	0	0.702777	0.37704	0.464959	0.78264
			15	0.708511	0	0.340986	0.383885	0.826458	6.34972	0.661716	0.272652	0.87117	0.641771	1.21842	1.37954	0.314251	1.0334
			16	2.19041	0	0.816774	0	1.25397	1.04619	1.05272	0.333105	1.63355	0.82243	0	1.2091	0.885083	0.787771	2.55344
			17	1.87129	0.603521	0	0.825995	0.675853	1.28286	0.481851	0.602263	1.00805	0.584209	0.659252	0.595587	0.587739	0.700433	1.31092	0.761181
			18	0	0.573107	1.12718	0.811085	0.454459	1.28091	0.738858	0.91925	0.506474	0.601091	0.694045	0.428521	1.12632	0.620407	0.518241	1.62892	1.01007
			19	1.54664	0.805484	0.507569	0	0	1.83795	0	0	2.93262	0	0.338626	0.320893	0.988154	0.241623	0.816268	0.961888	0.860996	0.616387
			20	0	2.20194	0.466216	1.06092	0.307344	0	0.328055	0.827319	1.39359	0	0.63271	0.920883	1.93438	0.484884	0.415523	1.13159	1.08498	0.55186	0.896592
			21	0.944421	0.721181	0	0.517906	0.865266	1.72692	0.318344	0	0.68755	1.09494	1.5906	0.609645	0.491716	1.51341	0.886346	0.765365	0.890352	1.72478	1.05641	0.724441
			22	0.458826	1.44734	0	0.508003	0.570344	0	0.663595	0.405196	2.08208	0.273532	0.650904	0.310415	0.247244	0.779178	1.16732	0.661326	1.62626	1.67225	1.06095	0.620601	1.33916
			23	1.13739	0	0	0.650139	0.719538	0.521766	1.62225	1.62954	1.75443	0.355126	2.09141	1.6338	1.94301	0.671876	0.927581	1.12022	2.03325	1.17856	1.09965	0.789492	0.663982	0.761473
			24	0.723061	0	0.711729	1.64807	1.35652	0.646449	0.506501	1.30407	1.15485	1.32244	0.533316	1.54662	1.25541	2.59268	1.96375	1.45699	2.10458	0.918786	2.47361	0.662982	0.663626	0.865162	0.775122
			25	2.79553	1.75938	1.6335	0	0	1.53195	1.18323	1.0236	0.871288	0.72948	1.66427	0.826262	0.331967	1.4038	2.54012	2.32638	1.96617	1.53699	0.978922	0.96135	0.7297	0.698743	0.790721	0.86617
			26	2.33561	0	1.14764	2.56524	0.732863	0.536472	0.410877	0.525584	0.901919	1.08871	0.454013	2.55031	0.701656	0.367158	2.72068	0.992118	2.58761	1.03559	1.61972	1.30451	1.17214	0.405297	0.436699	0.741543	0.932417
			27	2.26402	0	0.731535	0	1.38656	0.682264	1.07927	1.369	4.63165	2.3482	2.25894	0.579846	0.902496	1.94034	2.66877	1.32847	2.06937	1.09047	1.69786	1.19929	0.946871	0.968935	1.10834	1.15198	0.313643	1.3013
			28	1.54548	0	0.796487	1.79651	2.03119	0	0.572316	0.749708	1.25758	1.00562	0.609461	1.20295	2.05341	2.08127	1.4702	2.89791	1.15539	0.909064	0.532474	1.01093	0.272226	0	0.189399	0.796138	1.21897	0.851741	0.532617
			29	0	5.41727	1.79894	3.07416	0.56564	0.826113	1.26148	0	2.88632	0.572168	0	0.680111	1.67379	0.620196	1.10153	0	3.08082	0.354529	0.620121	0.387546	0.961709	0.825817	0.467893	0.498908	0.772335	0.165161	0.782707	1.07081
			30	1.28097	0	3.91558	0	0.872765	1.24464	0.982058	1.24181	0	0.888087	1.05225	1.03188	1.70658	0	1.77586	1.90694	1.37438	0.547984	0.490658	3.66274	0.498657	0	1.1438	0.416758	1.30925	1.41538	0.957987	0.472974	1.43896
			31
			32	0	3.43395	3.09807	1.2381	1.36526	3.10542	0.80563	2.05595	0	0.702118	0.866238	1.73983	2.10951	0	0.704452	0.5316	0.594284	0.458965	0	0.526916	1.31591	0.758208	1.00003	1.14525	0.419318	0.565822	1.47333	1.05039	1.38975	0.799361	1.077
			33	0.831261	0	2.4882	0	1.05712	1.50579	0	0.795035	1.34155	1.0959	0.647219	0	0.547064	1.15187	0	0.815035	0	0.741769	1.27354	2.06189	1.35933	0.902107	0	0.29765	1.00429	0.231104	2.46757	0.892511	1.19393	1.65509	0.214601
			34
			35
			36	0.820208	0	0.791744	0.964949	0.523515	1.57965	0	1.58973	0	0.568143	2.05217	0	1.11446	1.75443	1.68508	2.15659	0.913322	1.10825	0.336971	1.30139	0.759409	0.644243	1.46754	0.669745	0.758059	0.526731	1.21224	1.13021	1.07276	1.30331	0.334262		2.0498	1.19897
			37	0	3.23157	2.01903	0	1.36599	0.957308	1.56055	0	0	0.685118	0	0.858022	0.697682	0.756696	2.0874	2.1549	1.17808	0	0	0.551342	0	1.72629	0.74154	0.869036	0.486865	1.73173	0.95212	1.09577	0.709966	1.76514	0.928176		0.530839	1.49668
			38	0.882359	1.40179	0.916318	1.03371	0.573833	0.884358	0.669665	0	0	1.86835	2.22428	1.5424	0	0.670862	0.637501	0.945089	1.04192	0.863142	0.769622	1.47673	1.25236	0.746638	0.351744	0	0.894656	2.20512	1.18215	1.01569	2.59947	0.661752	0.890124		1.85334	0.335444			1.30905
			39	0	1.46635	2.84126	2.23567	0	0	0.737016	0	1.65002	0	0.802942	1.56905	1.35664	0.725675	1.34668	0.515799	0.544405	0.909459	0.418727	1.06228	0.444029	0.400264	1.08747	1.31785	1.90679	0	0.960728	3.00478	1.07647	0.360824	1.49087		0.620202	0.797292			0.858392	0.961124
			40	0	1.83297	1.14772	1.33848	0.773239	0	0.854635	1.17849	0	0	0	0.984272	3.99703	0.900217	1.68759	1.89343	1.37684	1.10102	0	0.66955	0.555047	0	2.25126	0	0.624165	1.2771	0.812198	0.943	2.76698	0	0		0	0.270455			1.11992	1.55153	0.984089
	position_fountain	source_fountains		0	1	2	3	4	5	6	7	8	9	10	11	12	13	14	15	16	17	18	19	20	21	22	23	24	25	26	27	28	29	30	31	32	33	34	35	36	37	38	39	40
	chr6:27980000-27990000, #36045	sperm	0
			1
			2	0.837655
			3	1.33469	0.832082
			4	1.00745	1.49222	1.42285
			5	1.25997	1.25575	1.55613	0.716879
			6	0.508889	1.05968	0.6892	1.01175	1.01739
			7	0.393801	2.25508	1.27683	1.08019	0.872609	0.97828
			8	1.475	1.47254	2.33528	1.76907	1.52737	0.802423	0.874071
			9	0.938291	1.67457	1.51523	0.876822	1.08741	0.959469	0.673432	0.813362
			10	1.32195	0.715022	0.975877	1.05015	1.65811	0.68777	0.614196	0.73419	0.720198
			11	1.0501	0.9549	0.438863	1.95893	1.6471	1.43589	0.649181	1.16365	1.0087	1.21728
			12	0.379401	1.82288	0.965817	0.593883	1.05207	0.387443	0.441777	0.904819	0.958012	1.03145	0.883701
			13	0.420263	1.46737	1.91697	1.81187	1.21596	0.900578	0.402803	0.448144	0.929417	0.560199	0.863669	0.832911
			14	0.46575	0.978612	0.619376	0.257761	1.04697	1.39262	0.939516	1.64008	1.15479	1.33309	0.73546	1.07479	0.44949
			15	0.38184	1.36279	0.778579	0.659297	0.59891	1.0547	0.273836	0.240344	1.0621	1.02174	0.791707	0.483027	0.623157	0.794831
			16	2.36279	0.562465	1.09166	1.39074	0.321331	0.650862	0.894916	0.264496	0.979453	1.18272	1.10312	0.934884	1.14133	1.10318	0.660137
			17	2.05767	1.08157	1.05011	0.605967	0.842549	1.3022	1.60174	0.7163	0.535927	1.26535	0.610476	0.871863	0.719498	0.506526	0.72913	1.43043
			18	0.482238	0.341867	1.30294	0.846265	0.399734	0.619644	0.969289	0.697992	0	0.538491	1.21914	1.04074	0.87476	0.562927	1.15987	1.00702	1.00064
			19	0	0.409905	1.18519	1.343	0	2.00538	0.943881	0.864389	1.3131	0.676997	0.929031	0.332289	0.438228	0.893606	1.09913	0.819564	0.661489	0.921778
			20	1.15586	0.831254	0	0.3519	0.979213	1.54776	0.742444	0.454625	0.702632	0.486105	1.17757	1.27646	1.45096	1.32639	0.516958	0.419471	0.918528	1.33672	0.762683
			21	0.507044	1.48001	1.08528	0.635598	0.894515	1.61878	0.887883	1.24672	0.644184	1.13354	0.631669	1.20871	1.07955	1.70119	1.04033	1.03173	1.12388	1.1608	1.2853	1.26338
			22	0.550228	0.385616	0.765124	0.667253	1.43944	0.501892	1.41829	0.885543	1.04924	0.987618	1.04985	1.15531	1.90825	0.805477	1.18876	0.822136	1.02617	0.781574	1.16432	1.26458	1.04434
			23	1.09498	0.778403	1.11249	2.62515	0.936982	0.751168	1.67003	0.438551	0.346584	0	1.06344	1.19061	1.25946	0.674156	0.628202	0.764533	1.14079	1.27828	1.37725	1.37388	0.826404	0.867761
			24	1.22815	1.40258	1.35554	1.15201	0	0.295151	0	2.13743	0.828851	0.596633	0.648297	1.2133	0.671544	2.32132	1.58688	0.975504	0.365923	0.791814	0.396345	1.02768	0.947284	1.0382	1.06524
			25	0.746488	0.5402	0.559149	0	0	0.72207	1.04692	1.32617	1.56057	1.46987	1.0653	0	0.281993	0.8114	1.53516	0.543965	0.480979	0.872144	1.23295	1.3156	0.964762	0.728712	1.12121	0.99865
			26	0.833242	0	0.595909	0.550169	1.55286	0	0.393733	0	1.19078	0.850879	0.907774	0.692926	1.30677	1.25708	0	1.29435	0.384821	0.42295	1.33612	1.1744	0.974628	0.988784	1.03801	1.14265	0.965389
			27	2.23084	1.60604	1.05814	1.39282	0	1.10408	1.03999	0.663499	0.528038	1.54229	1.66438	0.935085	1.17622	0.288291	0.834861	1.00965	0.543784	0.602879	0.961996	0.485869	0.843556	0.915237	0.600523	1.09537	0.779226	1.05693
			28	0	2.9941	1.1722	3.09987	0.74222	2.9183	0	1.4644	1.18254	0.857203	0.630209	0.716292	0.663155	1.95144	0.639934	0.698594	0.637989	1.18643	0.763866	0.779487	0.510324	1.54447	0.995288	0.26031	0.944124	0.910159	0.868612
			29	0	0.923453	0	1.63134	1.1771	0.942647	0.321535	2.39806	2.32476	0.341985	0.748784	0.579796	0.814459	1.568	0.257223	0.57236	0.52426	1.19026	0.642705	0.992358	1.31266	1.10967	1.09708	1.19555	1.28347	1.19886	1.56284	1.03691
			30	1.03667	0.749629	0.753254	0	0.971543	3.64723	1.01354	1.01198	0	0.562363	0.832926	0	1.37861	1.34235	0	1.28293	0.598809	0.681776	1.40452	1.16402	1.2943	0.994798	1.0789	1.35284	1.01515	0.99059	1.21922	0.871631	0.803493
			31	0	0.663887	1.30532	0	0.864225	0	1.34541	1.70243	1.43434	0.513874	0.730968	2.138	0.812461	0.808408	1.57973	0	2.41756	1.24677	0.51522	1.35756	1.45841	0.376906	0.516184	0.8678	0.875776	1.01548	1.3057	1.4252	1.0884	1.04858
			32	0.753481	1.08995	0	1.90004	1.39396	0.765343	0.370278	0	1.13071	1.73543	0.938996	1.05508	1.69512	0.669754	0.334358	0.246303	1.3545	1.31041	0.662267	0.933441	1.27528	2.48767	0.610963	0.648526	0.526503	1.23157	1.25445	0.894024	0.764446	0.887467	0.862043
			33	0	1.4574	0.716538	1.90587	0.911983	0.497288	1.49223	0.939243	0	0	1.27745	1.45596	1.79724	0.450332	0.892721	1.68004	1.5576	0.354912	0.897289	1.28892	0.294361	0.934705	0.433185	1.29872	1.52163	0.795364	0	0.415213	0.741791	0.903945	1.37156	1.36935
			34	0	0.552293	2.22526	1.46379	1.41644	0.755644	1.50131	0.732617	1.16732	0.855304	0.628134	0.383369	1.80007	1.03964	0.697067	1.04182	0.246761	1.13749	1.4111	0.760497	0.944041	0.375823	1.06321	1.06934	0.789882	1.16787	0.804372	0.732902	0.77793	0.636646	0.901309	1.10936	0.724933
			35	0	0.626999	0	0	0.8166	0.440479	0.856199	1.6598	1.36693	0.991914	0.365876	0.424497	0.42694	1.25058	0	1.52658	1.72294	1.01451	0.848695	1.19698	0.557478	0.226183	0.427851	0.938142	1.17165	0.832117	0.60793	0.928329	0.588983	0.954605	1.52477	0.950425	0.629485	0.912588
			36	0	0	2.35332	0	3.11697	1.66322	2.45165	0	1.26771	0.950942	0.694771	0	0.774068	0	0.793074	0.577547	2.20469	0.644365	2.20339	1.17879	1.61631	1.31221	0.843245	0.741786	1.17816	0.842103	0.41373	0.957354	0	1.0355	1.12307	1.39614	1.27106	1.11912	1.13047
			37	0.856557	1.23746	0.628859	0.555622	0	0.895454	0.870487	2.50398	1.3358	0	0.375795	0.433759	0.833056	0.414003	0.868849	1.60451	0.882362	0.697801	0.592187	1.295	0.598705	0.953999	0.460018	0.824839	0.875977	0.716624	0.708677	0.918978	0.888433	0.969349	1.89015	1.11891	0.910466	1.69991	0.917337	1.35452
			38	0.752278	1.15289	0	1.5396	0.742322	0.406679	0	2.30479	1.2432	0.906116	1.35932	0.405475	0.771237	0.385013	0.768001	1.51897	1.97704	0.321769	1.10832	0.300753	1.13671	0.916077	0.650247	0.777672	1.05213	0.230211	0.926462	1.08818	0.884329	0.852892	1.21623	0.262993	0.713328	1.14786	1.25477	1.16732	0.54348
			39	0.696218	2.04873	0.533571	0.934754	2.08095	1.86432	1.11643	0.723187	1.15766	0.426574	1.87824	0.7419	1.45873	0.360604	0.361281	0.543336	0.811496	1.25037	1.29259	1.1389	0.801226	1.53964	0.631691	1.29744	1.80639	1.11893	1.58075	0.359802	0.529692	1.10426	0.353506	0.807095	0.381648	1.35525	1.039	0.988179	0.7305	1.02339
			40	1.10226	0.823401	1.64705	0	1.09734	0.605231	1.18539	0	0	2.07004	0.511989	1.18715	0	0.592392	0.587789	1.77596	1.26057	2.60026	0.872516	1.38438	0.878419	1.79538	1.05384	1.25112	0	0.370787	0.381324	1.52343	1.21693	1.70214	0.927557	0.475414	0.847719	1.93776	0.61469	1.14964	1.68503	0.862862	1.28563
	position_fountain	source_fountains		0	1	2	3	4	5	6	7	8	9	10	11	12	13	14	15	16	17	18	19	20	21	22	23	24	25	26	27	28	29	30	31	32	33	34	35	36	37	38	39	40
	chr6:27980000-27990000, #36045	Wild-Type_2.75	0
			1
			2	1.18109
			3	0.939691	1.17757
			4	1.07394	0.745763	0.999383
			5	1.288	0.541044	0.949649	0.988702
			6	0.834986	1.43842	0.986838	1.12629	0.74207
			7	0.978012	0.783746	0.708779	1.14179	1.45904	0.991639
			8	0.383528	1.88926	0.588732	1.57164	1.54619	1.33264	1.06838
			9	0	0.706503	1.35333	1.52781	0.968647	1.45564	0.883411	0.803129
			10	0.721979	1.65017	1.19167	0.765704	1.58081	1.22701	1.12405	0.926631	0.650146
			11	1.05067	1.00433	0.602531	0.622746	0.705625	0.990818	0.92818	1.39218	0.433021	0.772595
			12	0	1.21105	1.94469	0.782711	1.1888	1.14012	1.08683	1.37524	0.431256	1.19919	0.881655
			13	0.961213	1.16408	0.575085	1.16163	0.366431	0.706591	0.985808	1.28951	0.298499	0.702939	0.886423	0.950855
			14	0.960513	0.558291	0.591564	1.64693	0.744934	1.30524	0.836897	0.841157	0.670944	0.41655	0.941023	0.632322	0.563138
			15	0.88496	0.515369	1.04837	1.56502	0.696905	0.875451	0.612056	1.37432	0.842308	0.864935	0.561968	1.1326	0.556421	1.19284
			16	0.470081	1.66017	0.845909	0.692654	2.31542	0.572705	1.78616	0.93711	0.384934	0.674931	1.13328	1.02013	0.751588	1.04678	0.467636
			17	1.37554	1.10367	0.284193	0.233155	1.12221	0.396894	1.14248	0.32087	0.615924	1.26664	0.871572	0.772399	0.810151	0.312279	0.6571	0.864385
			18	0.434483	1.04046	1.36953	0.908499	0	0.37184	1.14787	0.634769	1.01917	0.932786	0.774319	1.23029	1.08693	0.903722	0.402611	0.869573	0.444378
			19	1.90662	1.15734	1.6166	0.685228	0	1.98808	0.336633	0.499094	1.57781	0.869673	1.04124	0.498959	1.14957	0.931594	1.45889	1.00068	1.19647	0.805493
			20	1.22562	1.08732	0.769963	0.324691	0	0.278121	0.660573	0.940092	0	1.15299	1.03919	1.03426	0.855557	0.331479	1.34154	1.45557	1.00844	0.714799	0.713762
			21	1.06417	1.26252	1.95996	0	0.923215	0.97346	0.876335	0.833039	0.542193	1.31467	1.49317	1.39839	0.800838	1.71562	0.51734	0.96709	1.30442	1.03995	1.08963	0.97311
			22	1.08826	3.63061	1.02781	0.856359	0	0	0.30784	0.443655	0.289315	1.07741	0.410093	2.52071	0.347747	1.23076	1.61236	0.786013	1.07638	0.696862	1.29153	1.144	0.748294
			23	1.8135	0.367485	0.390061	0.32596	1.59641	0.848988	0.345492	1.01809	0.335517	0.625937	0.457392	1.00501	1.02373	0.831245	0.359817	0.831324	0.989608	0.505924	0.928615	1.14189	0.907382	0.746883
			24	1.9701	0.7787	0.414183	0.707853	0	1.20112	0.743392	1.63454	0.36714	1.03842	1.01369	1.069	1.16777	0.46675	1.41954	0	1.31011	0.609944	0.771544	0.577209	0.673291	0.628164	0.955297
			25	0.595199	1.48719	0.385733	1.65172	0.553098	1.14979	1.38672	0	0.690835	0.99881	1.23185	0.624758	1.09185	0	0.600553	1.12486	0.449335	0.757109	1.12425	0.379398	1.26396	1.15232	1.00705	1.23514
			26	1.54733	0.90508	0	1.23948	0	0.368431	1.78269	0.645382	1.31603	1.26198	2.54593	0.815667	1.42823	1.76293	1.3478	1.49119	1.19577	0.697438	0.709878	1.07989	1.14432	0.794553	1.10261	1.02774	1.48764
			27	1.58614	0.478847	2.45064	0.431309	0	0.375937	0.465011	1.35077	0.894585	0.434891	0.981965	0	1.51792	0.312875	1.37764	0.700536	0.645215	1.32203	0.798493	1.22116	0.497144	1.18946	1.492	1.1164	0.667953	0.824126
			28	0	0	0.93989	0.387246	2.6708	1.04048	1.28986	1.27711	0	0.803628	0.306636	1.33228	0.289264	0.90394	1.06343	0.865124	0.640878	0.55405	1.41072	0.414895	1.35844	1.24868	1.51119	0.786222	0.890124	0.719228	0.916699
			29	0	2.50388	0.44504	1.89273	1.22237	0.668971	0	1.20387	0.408852	0.776932	0.86653	0	0.824567	0.585406	0	1.27658	1.00862	1.12213	1.25016	2.07587	0.176454	0.782688	0.924228	1.19607	1.51061	0.819994	0.941116	1.05783
			30	2.88238	0	1.86985	2.40804	0	1.02833	1.3099	1.26769	2.15739	1.67686	0.937893	0.268379	0.881678	0.622744	0.851657	0.935496	1.333	0.395429	0.708669	1.15848	0.197681	0.607043	1.21607	0.651438	1.05251	1.42812	1.21458	0.77813	0.951048
			31	1.81455	0.550563	0	0	1.69281	0.447737	1.06812	2.45046	0.542288	1.58412	0.402672	2.4269	1.10976	0.397375	1.08132	1.21431	0.874423	1.55937	0.670636	1.25407	0.526686	0.608766	0.938092	1.09123	1.33798	0.791744	0.811529	1.17719	0.942254	0.767695
			32	1.63127	0.977973	1.03849	0.891466	0.748528	0.399666	0.49209	1.40952	0.492964	0.468145	1.43115	1.26002	1.34839	0.352827	1.29795	1.35948	0.800668	0.240525	0.829137	0.837162	0.502735	1.14414	0.707861	0.534429	0.823448	0.266246	0.987373	0.588466	0.67506	1.10706	1.82888
			33	1.28777	0.806079	0.422821	1.08438	1.82389	0.324055	1.20818	1.19074	0.779927	0.780349	0.290825	1.02646	1.12324	0.884354	0.528301	0.897675	1.09579	1.00961	1.0553	1.18619	0.205129	0.667528	1.37222	0.462164	0.739488	1.6826	0.913258	1.12532	0.680663	0.621924	1.25002	1.24079
			34	0	1.59389	0	0	1.64653	1.31852	1.6358	0.81364	1.10022	0.515399	1.21425	0.348311	1.52797	1.23015	1.47411	1.22025	1.81235	1.10751	0.739683	0.336137	0.582409	0.227407	0.891247	0.664914	1.06786	1.2616	1.18011	0.521417	0.407534	0.523568	0.685536	0.948777	0.882213
			35	0.886271	0.550053	1.69227	1.49226	0	1.7505	1.08758	2.43011	1.10559	0	1.17942	0.356448	1.14376	2.05081	1.88472	0.312956	0.905768	0.280605	1.4916	0.692981	0.606787	0.474766	1.33955	0.952656	0.451874	0.765494	1.51816	1.34869	0.771392	1.7211	1.37919	0.828981	1.28143	0.762588
			36	0	1.30904	2.1325	3.52121	1.01398	1.06517	0.659053	2.94985	0	1.96171	0.496362	1.68566	0.474894	0.996545	0	0.779246	1.50801	0.341393	0.919992	0.425228	0.761317	0.903094	0.850997	0.871406	0.295511	0.492844	0.840912	1.81014	0.208166	0.16994	1.06123	0.936915	0.968297	0.834619	0.86585
			37	0	2.56394	0.56316	1.96954	0	0.873612	0	0.793439	0.54139	0.527575	0.404217	1.06274	0.747625	0.413232	0.742394	0.315835	1.24999	0.283822	0.496817	1.74622	0.933106	1.00588	1.19752	0.491442	1.67973	0.858358	0.480619	2.00269	0.558053	0.458	0.837185	0.594267	0.755618	0.818268	1.1551	0.988266
			38	0.916605	0.56073	0	1.00458	0	0.441813	1.1279	1.65563	0.562512	0	1.25978	0.742914	1.21383	0.837661	0	0.657859	1.63087	0.302927	1.5955	0.364266	0.986788	0.79372	0.772848	0.801414	2.61379	1.57058	1.61673	0.73692	0.618326	0.702644	0.645605	0.880318	1.19016	0.616649	0.650466	1.22554	0.602676
			39	2.60495	0.53312	0.570695	0.465491	0	1.31542	0.524015	1.60622	1.07829	1.04808	1.20435	1.41802	0.779516	0.416463	0.738156	0.645361	2.18447	0.290466	1.04292	0.358222	1.26069	0.257036	1.49397	0.791903	1.82733	0.898066	1.2941	1.01212	0.627049	0.89401	0.853027	0.561284	1.00778	2.08197	0.992544	1.45418	0.83916	1.1853
			40	0.936373	2.26951	0.609575	0.525332	3.35828	0.923276	1.16851	0.838361	1.17525	0	0.860976	0.761489	0.417888	2.25349	0.412295	0	0.68786	0.936628	0.842602	0.394594	0.696408	0.830067	1.08705	1.71977	0.579583	1.00765	0.581921	1.36522	0.241882	0	0.780372	1.11089	0.515622	0.606289	0.836614	0.684309	0.646051	1.47052	0.882144
	position_fountain	source_fountains		0	1	2	3	4	5	6	7	8	9	10	11	12	13	14	15	16	17	18	19	20	21	22	23	24	25	26	27	28	29	30	31	32	33	34	35	36	37	38	39	40
	chr6:27980000-27990000, #36045	WT	0
			1
			2	1.33097
			3	0.577633	0.988183
			4	0.883651	1.04402	0.949373
			5	1.15473	1.31227	1.00797	1.09237
			6	0.527117	1.72066	1.53414	1.37564	1.0547
			7	0.794649	0.970344	1.04951	1.25526	0.877526	1.15893
			8	0.523951	0.865426	0.875376	0.989672	1.30101	1.18992	1.0401
			9	0.578032	0.822819	0.701792	0.731496	0.683672	0.57159	0.907362	0.912953
			10	0.651488	1.28326	0.96808	0.87871	0.636269	0.987719	0.843907	1.24797	0.889857
			11	0.85853	0.579867	0.554871	0.704073	0.541076	1.01144	1.01426	0.741548	0.680183	1.06554
			12	1.64141	0.793224	1.15387	0.816867	0.688559	0.543951	0.725671	0.463398	0.911884	0.774673	1.02546
			13	0.472694	0.655596	0.723771	0.932041	0.521813	0.694666	1.14883	0.651547	0.721312	1.21471	0.588643	0.795463
			14	0.756905	0.919537	0.588581	0.657412	0.65277	0.669393	0.866138	0.645848	0.698519	1.2849	0.858642	0.715193	0.861885
			15	0.316918	0.256338	1.02202	0.69805	0.561104	0.466508	0.755576	0.737785	0.723264	0.977588	1.11153	1.00415	0.792228	1.14684
			16	0.771848	1.11899	0.708838	0.430809	0.542098	0.285048	0.647844	0.91501	0.652572	0.504606	0.434163	0.841445	0.751275	0.867195	1.02342
			17	1.34325	0.361508	0.938187	0.398616	1.62725	0.334866	0.598995	0.122486	1.57458	1.17119	0.678227	0.396891	1.04078	0.953456	1.25716	1.12557
			18	0.260045	0.141135	1.26215	0.466025	1.51995	0.507368	0.710364	1.02893	0.383001	1.34248	0.600925	0.84942	1.04521	1.28007	1.25273	1.03906	1.25105
			19	0.547161	1.77476	0.444535	0.502756	2.00389	0.961965	0.776788	1.41536	0.41465	1.10473	1.0564	0.850494	0.973623	1.04698	1.20341	1.20304	1.40935	1.16164
			20	0.571485	0.782661	1.09349	0.801632	0.869942	0.907297	0.352776	0.692015	0.446302	1.00269	0.947432	1.76958	1.20572	0.90568	1.19415	1.75177	1.58068	1.77028	1.42281
			21	0.248208	0.925298	0.935733	0.91104	1.1215	0.696635	0.302644	0.741121	0.396963	0.872576	0.834314	1.33251	1.71427	2.06095	1.32703	1.99656	2.19267	1.58491	1.6289	1.30708
			22	0	0.612759	0.60242	0.650068	0.850231	0.570559	0.826728	1.18756	1.24782	1.24254	0.968662	1.15964	2.09945	2.45733	2.44171	2.68733	1.66816	1.34027	1.47654	0.940351	1.03966
			23	0.898227	0.660572	0.504922	0.282502	0.468022	0.375404	1.1753	1.72374	1.00163	2.28269	2.30217	2.20716	1.58569	3.38574	3.3689	1.74834	1.83876	1.1295	1.05861	1.21055	0.821555	0.980535
			24	0.573607	1.76867	0.491146	1.56677	0.688204	1.36737	1.16292	2.67519	1.02031	1.93232	2.28971	1.87678	2.06913	2.53814	1.68695	1.20921	1.54641	1.67648	1.23813	0.717857	0.954298	0.712643	0.80767
			25	0.965765	1.42229	2.20795	0.63971	1.06807	1.26596	0.74083	0.873001	1.61569	2.53943	1.26736	2.07772	2.78432	1.81622	2.33382	1.63889	1.28209	1.09057	0.861991	0.738406	1.28761	0.581626	1.01769	0.856168
			26	2.24557	1.21142	1.48205	2.61868	0.728017	2.18663	3.25696	1.21539	1.62946	0.186881	1.11342	1.39626	2.10685	2.33615	2.52676	1.45023	1.5168	1.45352	0.829724	0.819202	1.0825	0.453166	0.65697	1.07027	0.915742
			27	1.63569	1.35954	1.12829	2.35667	0.665935	1.27164	1.15707	0.839522	1.14056	2.25843	1.82637	1.54183	1.66	2.27389	1.4141	0.917611	1.19189	0.707379	0.622093	0.542162	0.46671	0.422749	0.686278	0.76173	0.914429	0.905324
			28	2.16163	1.94896	1.74443	0.847426	1.06151	1.37353	1.45672	1.8783	1.44712	1.91453	1.57521	1.479	2.57942	2.31129	1.24823	1.7268	0.816309	0.510506	0.643497	0.748793	0.547095	0.456934	1.02652	1.06488	0.985979	1.14254	1.20169
			29	4.13562	1.67701	0.872259	0.380835	0.621325	1.69709	2.5612	2.74944	3.19978	2.20297	1.02753	2.33776	1.6899	2.95765	1.49655	1.28102	0.899394	0.864783	0.527957	0.758811	0.358734	0.544928	0.742139	0.755994	0.965707	1.13409	1.21226	1.06366
			30	2.65073	1.45254	1.49509	1.32766	1.11243	1.38511	1.47087	3.2098	1.75626	1.63914	1.81171	1.69495	1.25309	1.32683	1.2567	0.563577	1.1551	0.905937	0.879344	0.500829	0.700284	0.587491	0.683842	0.727147	0.681025	1.31229	0.706071	1.03869	0.753009
			31	1.69128	0.639226	1.61658	0.852247	1.45238	1.59214	1.10103	1.65683	1.43974	2.41644	1.23055	1.27908	1.34156	0.589548	0.61421	1.32582	0.885553	0.441397	0.555978	1.46056	0.964396	0.441512	1.01549	0.708215	0.968352	0.945224	1.1036	1.16099	1.2171	0.912289
			32	2.10746	3.23041	0.922055	0.265411	4.47538	1.24729	0.531584	1.56279	1.07022	0.760729	2.32218	2.03308	1.91356	1.2782	1.62119	0.962332	1.31255	0.533009	1.07279	0.48762	0.257741	0.750529	0.420215	1.42543	0.992539	1.05191	1.14474	1.2164	1.4628	0.647161	1.19707
			33	0	1.58751	0.272252	2.67556	0.403087	2.22313	1.4453	1.09109	1.21647	2.04432	1.05715	1.13806	1.20295	0.260389	0.684549	0.989379	0.306146	0.203095	0.999088	0.544231	0.580681	0.768111	0.68864	1.38098	0.525233	0.789954	1.31819	0.965948	0.82386	1.25217	1.21967	1.0265
			34	0.489944	1.66148	1.73549	2.54072	1.74246	0.94448	1.77203	1.55476	2.67074	3.16641	0.930578	1.83284	2.41943	0.723869	1.18403	0.975433	0.556747	0.335169	1.01007	0.498073	0.818846	1.14369	0.89502	0.838264	1.25013	0.903748	1.15199	0.83281	0.859407	1.13128	0.768754	1.15403	1.01688
			35	2.87029	1.94276	0.675669	2.10868	2.0312	0.854304	2.10036	2.73512	0.95559	1.19354	1.11359	2.16061	1.73936	0.519911	1.28564	1.04601	1.49737	0.680218	1.24016	0.499507	0.557539	0.247033	1.13728	0.669953	0.754896	0.667089	0.980527	1.29955	1.21337	1.09883	1.39123	0.737087	0.625598	1.17079
			36	2.42546	0.454157	0.472888	2.10594	2.16221	3.17908	2.16598	4.5277	4.91919	0.852033	0.979852	1.54757	0.818183	1.24289	0.789574	0.388471	0.589764	0.796371	1.60691	0.734177	1.00403	0.483247	0.833184	0.566154	0.936236	0.36532	0.855164	1.48965	1.05773	0.881859	1.06911	1.26486	0.685149	1.08897	0.887692
			37	0.628521	1.69544	1.40652	2.18784	1.06846	1.49504	0.961422	0.990115	1.00917	0.634154	0.741648	1.20316	0.828476	0.743864	1.40092	0.885352	0.61928	0.914569	0.623343	0.709192	0.521557	0.672798	0.555466	0.703636	0.905977	0.720578	1.19481	0.669618	1.16311	0.636781	0.92536	1.68055	1.07838	1.25491	0.930535	0.781689
			38	1.27745	1.81371	1.80634	0.319804	2.18208	0.304982	0.995464	3.02381	1.06287	0.984618	0.506389	1.25314	0.443161	1.36038	0.61808	1.0808	0.323692	2.31261	1.31343	1.36283	0.415963	0.309168	1.0135	1.41206	1.37188	0.959516	1.20454	0.73566	1.09054	1.01426	1.15091	0.708053	0.854685	1.2443	0.918501	0.879648	0.864483
			39	0.56756	0.669824	1.40448	0.298517	0.507127	0.848824	1.53746	0.948167	0.983032	2.51242	2.14298	0.583024	2.51611	1.51114	1.56489	1.4441	0.769299	0.156888	1.13152	0.869638	0.672432	0.398258	0.78984	0.842674	0.706242	1.16476	1.58802	1.16103	0.748347	1.02599	1.52066	1.01148	1.10102	0.866118	1.3491	1.21937	0.960216	1.00054
			40	1.19291	1.03339	0.375235	2.35075	1.64375	2.4356	0.990585	0.50851	1.07037	0.336205	1.05489	0.846175	0.903315	1.44825	1.10035	0.952208	1.16597	0.517902	0.533109	0.991065	0.89399	0.558899	0.66244	0.633444	0.632382	1.04877	0.630005	0.592742	1.39812	1.24462	1.12765	1.12007	0.894086	0.755005	1.27599	0.835786	0.748451	1.22103	1.31309
	position_fountain	source_fountains		0	1	2	3	4	5	6	7	8	9	10	11	12	13	14	15	16	17	18	19	20	21	22	23	24	25	26	27	28	29	30	31	32	33	34	35	36	37	38	39	40
	chr6:27980000-27990000, #36045	Wild-Type_11	0
			1
			2	0.893551
			3	1.18543	1.07684
			4	0.431528	1.23383	1.28644
			5	0.682385	1.2807	0.886366	1.39761
			6	0.957681	0.718017	1.06094	0.991472	1.14493
			7	0.893086	1.07735	0.45424	1.1658	1.57452	0.879977
			8	1.22211	1.27219	0.843857	1.13063	0.949075	0.869831	0.644891
			9	0.683898	0.484568	0.819087	1.13837	1.48231	0.949914	0.962107	0.674292
			10	1.15384	0.713948	0.938765	1.37918	0.324337	0.868044	0.733104	1.01696	0.861056
			11	0.852435	0.366042	0.747235	0.480353	0.796076	0.538699	0.791699	0.56167	0.429719	0.799012
			12	1.07289	0.37955	0.490096	0.41925	0.709384	0.837677	0.804514	0.638497	1.11531	0.824507	0.772396
			13	1.16634	1.1182	0.321173	0.926861	0.782607	0.798368	0.847125	0.854301	0.890329	1.11035	1.15552	0.807792
			14	0	0.687784	0.66921	0.343666	0.587354	0.996686	0.498339	0.939628	0.231089	1.34616	0.834115	0.685227	0.83461
			15	0.194444	0.841593	0.650535	0.188618	0.318694	0.522437	0.20484	0.657218	0.488174	0.60905	0.976854	0.825165	0.634278	0.832798
			16	1.42093	0.294833	0.345355	0.397748	0.170745	1.10687	0.512423	0.281291	0.533306	0.669847	0.724382	0.50438	0.537007	0.568582	0.539527
			17	0	1.07294	0.337402	0.147214	0.502054	0.236255	0.64877	1.05126	1.43223	0.793615	0.793488	0.547599	0.869618	0.807905	0.951712	0.786311
			18	0.82425	0.397688	0.311171	0.273368	0.23546	0.550156	0.921212	0.787051	0.301445	0.321508	0.918955	1.06411	0.788801	1.06573	1.09817	1.36002	0.940189
			19	0	0.704047	0.36773	0.803823	0.278808	0.658118	0.851141	0.475085	0.719553	0.517797	0.646235	0.374208	0.81452	0.816187	1.28567	1.02095	0.572673	1.06724
			20	0.347326	0.500914	0.596938	0.34841	0.300691	0.42873	0.533485	1.03497	1.1948	0.283332	0.715749	0.827302	0.551554	0.843051	0.95595	1.34158	1.70816	1.54977	1.10966
			21	0.284294	0.833154	0.162594	0.577397	0.498958	0.590053	0.443502	2.17306	0.664315	1.56096	1.02814	0.876978	1.24486	2.76832	2.57053	2.46342	1.34503	1.83074	1.23379	1.10227
			22	0.34696	1.0052	0.597934	1.21704	0.304707	1.01025	0.674775	0.798843	1.02797	2.06654	1.8197	1.73306	1.45882	1.90859	2.79264	1.9743	2.15136	1.48738	1.30884	0.833763	0.727774
			23	0.970096	0.72015	1.50573	1.1677	1.43629	1.79358	1.55017	1.26842	2.36625	2.00235	1.64792	2.3302	2.5385	3.91249	5.35983	2.49315	2.10092	1.15033	1.38717	0.784593	0.594082	0.580105
			24	1.87601	2.49501	1.3367	1.36637	0.683036	1.28936	2.14233	2.40716	2.09502	2.3797	2.34953	1.76798	2.05059	3.72809	2.96396	1.74647	1.29768	0.98357	0.907293	0.824311	0.771896	0.700776	0.564835
			25	0.459286	1.00186	1.86979	2.15886	2.48937	1.1936	0.742351	1.11016	1.14661	2.2916	1.67837	1.25932	1.26915	2.67995	2.83551	1.39886	0.724506	0.458718	0.901153	0.358815	0.485746	0.85729	0.392466	0.711839
			26	1.06209	0	0.608999	1.36082	1.92994	2.05831	1.51743	2.12352	1.33443	1.21383	1.4157	1.28661	1.66342	1.72659	2.53166	0.470374	1.94163	0.545303	0.656232	0.657645	0.500223	0.414797	0.74186	0.579981	0.906777
			27	0.447161	0.996127	1.04739	0.921272	0.406385	1.38203	1.11001	1.8413	0.852685	1.04869	1.9901	1.266	1.87437	1.64936	1.02735	0.935287	0.565445	0.964313	0.579105	1.18505	0.725971	0.317101	0.45218	0.690534	1.2264	1.17309
			28	0.5302	1.13341	1.51847	1.0705	1.3941	2.02234	2.15807	0.849351	0	1.69022	1.96584	2.40476	1.34194	2.25376	1.21561	0.976869	0.787758	0.99611	0.461267	0.588791	0.552396	0.310928	1.12104	0.893729	1.1476	0.835277	0.983656
			29	2.63309	0.855818	0.880214	0.988339	0.687734	1.30905	2.03339	1.26191	1.46739	0.900826	1.96534	2.47541	0.87407	1.78905	2.07243	0.64408	0.589464	0.432858	0.433475	0.537588	0.671163	0.421862	0.187503	1.00788	0.99565	1.17363	1.02393	0.94865
			30	1.35296	2.01938	1.24341	1.42907	3.8012	1.20813	1.70471	1.71107	1.35955	0.990109	1.21929	0.754489	1.38936	1.32879	1.43625	0.684755	1.10795	0.807937	0.822259	0.672091	0.636902	0.456622	0.362616	0.490579	1.07829	0.804303	0.841104	0.726329	1.11914
			31	0	0.461233	0.74524	1.70925	1.74513	2.82689	1.06567	2.10527	1.24868	2.48546	1.13469	0.713383	1.50589	0.834557	1.12902	0.16072	1.1968	0	1.09155	0.485747	0.455073	0.110065	0.930502	0.0963951	0.484789	1.10628	1.26893	1.34713	1.0021	0.896525
			32	3.05555	2.31523	2.37536	1.07221	0.485462	0.905551	0.869936	0	2.67996	1.24438	1.30427	0.965046	1.41927	0.845296	0.371075	0.661153	0.490002	0.953956	0.389599	0.535632	0.509976	0.731635	0.293433	0.809033	1.08007	1.56169	1.27743	1.10445	0.915409	1.17977	0.70239
			33	1.26383	2.31339	1.51806	0.32633	4.07101	2.30919	1.86267	0.536846	0.837155	1.83615	2.28035	1.93686	1.31999	2.13002	1.83751	1.32797	0.7699	0.795625	0.490685	0.511144	0.161092	1.05692	0.372504	0.727597	0.6392	0.79508	0.897946	0.899675	0.955515	0.567387	0.788769	1.10336
			34	3.22963	1.58484	3.14044	1.15142	0.488619	1.19321	1.40486	1.35991	1.08083	1.84723	1.16106	0.408975	1.33313	0.729145	0.798864	1.13455	1.20061	0.862725	0.564859	0.148093	0.282909	0.409611	0.110036	0.546378	1.1335	0.804095	0.811277	0.669539	0.878992	0.772033	1.07626	1.33015	0.901585
			35	1.9977	2.4357	2.71718	2.06287	1.86635	0.868193	1.95587	2.3029	0.878186	0.983526	0.240854	1.00188	2.32176	0.911076	1.23349	0.889939	0.822523	0.647293	0.707259	0.184551	0.35493	0.519157	0.276987	0.232959	1.07502	0.900437	1.42482	0.485072	0.673172	1.2663	0.83929	1.26307	0.691564	1.14584
			36	1.13855	0.871176	1.37983	0.614322	2.14829	1.59795	0.979642	0	2.41853	1.73282	2.16277	0.450659	0.411103	1.20422	0.891216	0.635653	0.298456	0.769264	0.319625	0	0.319699	1.88309	0.761241	0.423858	0.220864	2.35144	1.19818	0.716524	1.45033	0.686656	1.07398	0.281258	0.27688	1.04225	1.14211
			37	1.22603	2.29231	1.51901	0.672132	2.95368	1.13227	2.21987	1.07177	1.71218	2.93767	1.40739	0.24911	0.683	2.18761	0.725134	1.06019	0.492102	0.859136	1.05224	0.371714	0.534319	0.522064	0.566576	0.956109	0.618431	0.535305	0.539317	1.53003	0.618182	0.996053	1.3593	1.16314	0.740094	0.799159	0.852673	1.43789
			38	3.54553	1.28488	2.08051	2.24672	1.68214	0.810326	0.767584	2.10694	1.20221	0.902113	1.37995	0.703159	1.31013	0.630609	0.914247	0.665203	0.632929	0.204822	0.67967	1.23856	0.859699	0.37848	0.27254	0.694521	0.847161	1.30034	1.86397	0.697043	0.916148	1.11314	1.15794	1.1789	1.34222	1.09969	1.18371	0.911483	0.898238
			39	2.66468	1.61634	2.53642	2.00788	1.04827	1.00374	1.67273	2.85221	0.771051	2.75539	1.45165	0.674798	1.80975	1.97321	1.28972	1.2313	1.16606	0.773516	0.158593	1.00674	0.801049	0.476816	1.54708	0.871965	1.72087	1.86796	1.13957	1.05865	0.972632	1.32969	0.812765	1.49354	1.44728	0.980711	1.10711	0.840387	1.01895	1.32047
			40	2.78207	0.69031	2.83307	1.49039	0.887268	3.11015	1.26152	1.68193	2.63619	1.50633	1.43976	1.15253	1.09658	2.06521	0.382212	0.822547	0.255526	1.01226	0.567247	0.889938	0.575562	1.05196	0.692224	1.17197	1.02312	1.56527	1.83753	2.25381	1.06838	0.802192	1.11656	1.36519	1.18857	1.15176	0.757431	1.05316	1.39388	0.95135	1.17849
	position_fountain	source_fountains		0	1	2	3	4	5	6	7	8	9	10	11	12	13	14	15	16	17	18	19	20	21	22	23	24	25	26	27	28	29	30	31	32	33	34	35	36	37	38	39	40
	chr6:27980000-27990000, #36045	Wild-Type_25	0
			1
			2	0.556743
			3	0.638009	0.417756
			4	1.28888	1.59267	0.702729
			5	0.554673	1.10743	1.5808	1.06421
			6	2.47261	1.41507	1.08789	0.72904	1.14834
			7	1.61929	0.321188	0.578037	1.04313	0.797349	0.7565
			8	1.15115	0	0.330842	1.91675	2.63027	0.865014	1.04435
			9	1.24048	0.734662	2.48381	1.06873	0.735671	1.73737	0.754	0.605652
			10	0.881277	1.87874	0.749775	1.94295	1.1125	0.395377	0.616092	0	1.15817
			11	0.511702	0.32049	0.920798	0.690073	0	1.00496	1.09975	1.83237	0.714723	1.51103
			12	1.34913	0	0.831835	0	1.37015	1.39394	1.58607	0.530251	0.668349	0.169306	1.13258
			13	1.97125	0.404226	0.397935	0.315384	0.462115	0.906433	0.456352	0.83282	0	0.766302	0.691011	0.634261
			14	0.663783	0.430052	0.831952	0.988701	1.48966	1.50255	0.972324	0.305334	1.07056	0.219801	0.487991	0.528313	0.577805
			15	0.607077	0.763669	0.777934	0	0	0.236505	0.708308	1.42947	1.03491	0.441861	0.61512	0.573859	1.24084	0.447851
			16	0.606258	1.52999	0.378271	0.620239	1.83577	0.475837	0.488461	2.12906	1.06138	0.935719	1.21897	0.633839	0.93944	1.05342	0.41526
			17	0.774545	0	0.964849	0.767931	0.598426	0.609637	0.312796	1.60222	0.359391	0.916315	1.64322	0.533046	0.18872	0.725274	0.565249	0.861706
			18	1.33302	0.437774	0	0	1.04412	0.560107	0.282371	0.722934	0	1.16597	0.839863	0.675075	0.559139	0.574891	0.844571	0.991757	1.0925
			19	0.904436	0.571566	0.590272	1.40693	1.42357	0.370685	0.787236	0	0.913225	0.410394	0.729658	1.17788	0.805794	1.93822	0.362758	0.669142	0.401633	1.06725
			20	0	0	1.09617	1.36661	0.688043	0.718858	0.370526	0.981631	1.33433	0.799232	0.487059	1.21294	0.799913	1.76577	1.15972	1.28771	0.809415	1.43586	0.827203
			21	0.601804	0.392409	1.15928	1.23608	1.46479	1.26917	0.787436	1.35017	1.6107	1.99069	0.69298	0.532369	1.20359	1.4407	1.59201	1.55951	0.812852	1.02219	1.06323	0.651464
			22	1.62888	0.51799	1.06213	1.26266	1.27969	0.347973	1.07426	1.84767	0.855945	1.19368	1.42901	1.95097	1.9843	1.16324	2.02768	1.61128	1.90169	0.701075	1.01651	0.726616	0.908757
			23	0	2.30601	0.576507	2.37843	0	1.12503	2.01851	1.55473	0.963286	0.869447	1.37022	1.37857	1.28148	2.4333	1.69644	1.85648	1.939	1.21398	0.756819	0.971204	1.30988	0.793183
			24	1.92631	1.1925	0	0.986416	1.54728	1.20357	0.415539	1.11606	3.61282	0.934557	1.71581	1.51502	1.38377	3.21028	2.42099	1.48349	1.42253	0.591115	1.19207	0.657742	0.643157	0.887225	0.778389
			25	1.04608	1.36782	0.665694	1.10129	2.52743	2.27425	1.40071	1.20656	1.16738	3.68134	0.968527	2.65672	1.59721	3.30986	2.43975	2.71767	1.06597	2.04964	0.533434	1.22413	0.960706	0.366032	1.0317	0.879716
			26	0	0	0.836692	1.9663	2.06134	1.08552	1.1601	0.74277	1.38291	0.651722	0	1.64326	1.91818	0.418628	1.89498	1.22769	1.08936	1.19679	0.900789	1.0671	0.870762	0.499264	0.8268	1.62613	1.38739
			27	0	0	1.66241	2.06299	2.04815	2.2171	1.73333	0.770281	1.42129	2.57785	0.823725	1.26875	0.990392	1.6787	0.800275	0.95518	1.12968	0.638089	0.740907	0.846104	0.950436	0.566613	0.313796	0.56981	0.917469	0.809294
			28	1.31154	1.66936	0.863053	1.37104	1.07816	1.10527	1.18416	2.30977	1.47904	1.99394	2.04343	0.439003	2.0462	3.47899	0.402528	1.6866	0.88197	1.99199	1.32132	0.620748	0.504144	0	0.8934	0.976546	1.41139	0.477362	1.02535
			29	2.04832	1.30152	3.25592	2.16755	0.818251	1.32883	0.898848	1.20131	0	1.05312	0.962642	1.98983	0.808519	1.71003	1.58773	1.80836	0.948482	0.263107	1.25613	0.758511	0.844747	0.501226	0.446975	0.987774	1.35043	0.670881	0.828789	1.18881
			30	0	0.921541	0	2.22435	1.17295	3.65773	0.653237	0	0	2.17988	1.84402	1.41659	0.553814	1.47039	2.26439	1.10873	0.329322	0.384836	1.2035	0.726474	1.5599	0.38076	1.74574	1.49365	0.19302	1.58735	0.880107	1.08911	1.76358
			31	0	1.85036	1.97226	0	1.2139	0.660974	0	1.81795	0	0.777548	1.92468	2.05247	1.19284	2.03144	0	0.398667	0.712684	0.404257	0.665715	0.394842	0.339006	0.425445	0.752294	0.472757	1.54533	0.629224	1.26004	0.699815	1.22204	0.743946
			32	1.42859	0.902046	0.900751	1.54537	2.36216	2.48947	0.670804	0.8609	2.48731	1.47308	0.468463	1.46181	1.76899	1.49284	0.462789	0	2.09838	1.19394	0.954379	1.19228	1.3411	1.26184	1.27464	1.23571	1.55754	0.436511	0.454439	0.949552	1.27009	1.21945	1.21163
			33	1.39633	0.915286	0	2.9211	2.3818	0.62655	0.653538	0.878719	4.06249	0	0	0.981722	0.57939	0.509048	0.938372	0.767032	0	1.6166	0.324054	0.786032	0.349177	1.29125	0.782332	0.779886	0.240708	0.910448	1.46788	2.33867	0.71325	1.24833	0.729576	0.639666
			34	1.38798	1.77866	0	1.46473	2.23777	1.88408	3.92426	0.85104	2.47324	0.742598	1.41717	0.956527	0	1.49166	0.477129	0.773038	0	0	0.327132	0.397973	1.02979	0.222807	0.795834	0.52871	0.503397	1.95822	1.01451	0.910238	2.18287	1.64719	0.58495	0.94812	0.405171
			35	0	0	3.81563	0.791238	1.20186	0.631993	2.80875	0	0	0	1.97163	0.527031	0.605507	2.66661	1.49752	0.421005	0	0.4258	0.71086	0.860625	0.372302	1.17302	1.17668	0.864103	0.548295	0.822447	1.75286	1.76878	0.454998	0.60414	1.39907	0.763324	1.01311	0.876019
			36	0	1.32656	2.68996	1.09051	1.71958	1.79804	0.935788	1.29703	1.21401	1.10871	2.12826	0.728267	0.883645	1.47416	1.41812	0.583302	0.538846	2.43483	0.488879	1.23833	1.59932	1.34789	0.820395	1.26897	0.791153	1.18632	0	1.15635	1.33817	1.60513	2.20855	1.69245	0.768117	1.31855	1.33947
			37	1.58199	1.02626	2.13406	2.61203	2.68405	0	2.26138	3.91517	1.95482	0.891223	1.10374	1.18707	1.38287	2.43641	1.66474	0	0.422755	1.4916	1.18725	0.482248	0.868729	0	1.0009	1.00199	0.657907	0.969316	1.76963	0.647471	0.866923	0.763768	0.237339	1.08062	0.516638	0.990662	1.28801	1.29366
			38	0	1.89421	0	0.808358	1.25394	1.99574	0.714705	0.922682	1.72638	0.839708	1.0383	1.62102	1.9784	2.23105	1.07329	1.28911	1.59178	0.456502	0.756594	1.82742	1.18776	0.26053	0.633176	1.27165	1.21589	1.88663	1.69213	1.23779	1.42017	1.35112	1.15642	1.95698	0.720605	1.78235	1.5774	0.591409	0.9833
			39	0	5.74481	0.971287	1.59464	1.26833	1.35437	3.55576	1.90619	2.65949	0.807918	0.532899	2.76887	1.96221	2.89782	0.535373	1.81094	1.98533	0.468153	0.378402	0	0.408624	1.29357	0.328875	1.64328	1.57608	0.949657	1.79405	0.967098	0.887357	0.620066	0.764139	0.23085	0.789855	0.507826	1.24864	1.33536	0.914182	1.47547
			40	0	0	0	2.14986	0	0	0.970699	1.27165	0	2.22518	0.687513	3.81111	2.69654	2.31233	0.745944	0	1.12192	0.626359	0.520349	1.27628	1.14123	2.50629	0.87583	0.4578	2.18479	0.880331	0.968729	2.74978	2.06588	1.44309	1.09721	3.06814	0.562211	0.746383	1.27211	2.23347	0.215676	0.919697	1.3897

## Sheet: Fig1D
Time series of fountain pileups
	source_fountains	label	fountain score		0	1	2	3	4	5	6	7	8	9	10	11	12	13	14	15	16	17	18	19	20	21	22	23	24	25	26	27	28	29	30	31	32	33	34	35	36	37	38	39	40
	sperm	fountains 5.3 hpf	0.00350392	0			0.973143	0.992658	0.985613	0.993424	0.984332	0.997379	0.996418	0.977342	0.995859	0.988147	1.00322	0.996567	0.974952	0.965367	0.984435	0.984242	0.992642	0.971376	1.00272	0.98314	1.00137	0.99055	0.984858	0.978945	1.00508	0.954412	0.975084	0.996153	1.00496	0.980403	0.969029	0.990041	0.991389	0.942675	0.965398	0.985909	0.950413	0.964095	0.954015
	sperm	fountains 5.3 hpf	0.00350392	1				0.985868	0.989893	0.985527	0.984011	0.978123	0.967569	0.984686	0.982902	0.985835	0.992087	0.991601	0.97323	0.99358	1.01279	0.997149	0.971917	0.955917	0.99322	0.98734	0.993846	0.97629	0.962876	0.967009	1.01174	0.99773	0.977949	0.998795	0.971574	0.978745	0.979583	0.990078	0.986168	0.973396	0.977487	0.982231	0.979832	0.978568	0.952038
	sperm	fountains 5.3 hpf	0.00350392	2	0.973143				0.981479	0.989038	0.991279	0.977469	0.982713	0.985783	0.988489	0.988922	0.988418	1.00075	0.971286	0.965547	0.98074	0.980753	0.972557	0.991217	1.01004	0.978434	0.97526	0.97511	0.99283	1.0121	0.984147	0.98378	0.963993	1.01158	1.00036	0.962532	0.958327	0.968026	0.96434	0.951972	0.969402	0.973678	0.963202	0.985245	0.998746
	sperm	fountains 5.3 hpf	0.00350392	3	0.992658	0.985868				0.983516	0.97591	0.987009	0.975094	0.994066	0.992044	0.978392	0.987432	0.959815	0.983928	0.974475	0.990737	1.00019	1.00321	0.987044	0.980534	0.994338	0.99444	0.993957	0.991662	0.965876	0.984909	0.965489	0.980068	0.960232	0.986607	0.994652	0.987186	1.00417	0.957711	0.970991	0.977743	1.00929	0.990504	0.979785	0.963648
	sperm	fountains 5.3 hpf	0.00350392	4	0.985613	0.989893	0.981479				0.988913	0.998276	0.992166	0.987067	0.984813	0.980525	0.982714	0.980355	0.967111	0.971257	0.987922	0.967275	0.966094	0.980422	1.00148	0.991061	0.984332	0.989247	1.01277	0.99461	0.97073	0.987947	0.979998	0.9853	0.999771	1.02473	0.967727	0.971728	0.966106	0.990093	0.950063	0.969322	0.958948	0.975422	0.989083
	sperm	fountains 5.3 hpf	0.00350392	5	0.993424	0.985527	0.989038	0.983516				0.985693	0.982991	0.982121	0.996998	0.984789	0.990609	0.96501	0.990976	0.974464	0.995242	0.945554	0.971787	0.98666	0.977246	1.00419	0.982191	0.984848	0.983867	0.972328	0.970975	0.995135	0.952236	0.955414	1.00353	1.00661	0.968635	0.957808	0.95043	0.979109	0.938205	0.987365	0.954007	0.976566	0.951033
	sperm	fountains 5.3 hpf	0.00350392	6	0.984332	0.984011	0.991279	0.97591	0.988913				0.984557	0.980037	0.98667	0.982768	0.98475	0.981066	0.977971	0.984319	0.982542	0.986812	0.969747	0.989574	0.982988	1.01008	0.995359	0.997662	0.985713	0.979535	0.972435	0.981318	1.02092	0.981313	0.959206	1.00398	0.94802	0.941265	0.994283	1.00134	0.995137	0.976371	0.982397	0.963422	0.970392
	sperm	fountains 5.3 hpf	0.00350392	7	0.997379	0.978123	0.977469	0.987009	0.998276	0.985693				0.96898	0.986767	0.972897	0.969216	0.979989	0.958314	0.968773	0.965682	0.98301	0.987119	0.981481	0.983211	0.980409	0.971848	0.984311	0.998028	0.96692	0.998066	0.971692	0.990891	0.952082	0.963451	0.987549	0.986946	0.990937	0.960929	0.957946	0.970524	0.964039	0.954407	0.973857	0.963191
	sperm	fountains 5.3 hpf	0.00350392	8	0.996418	0.967569	0.982713	0.975094	0.992166	0.982991	0.984557				0.984162	0.975142	0.968253	0.978134	0.97221	0.989922	0.988008	0.997302	0.997846	0.964903	0.981484	1.02122	0.979756	0.9687	0.970513	0.983717	0.99902	0.97946	0.980991	0.991399	0.964014	0.996481	0.972956	0.959114	0.934592	0.973456	0.99347	0.955301	0.960427	0.969174	0.973732
	sperm	fountains 5.3 hpf	0.00350392	9	0.977342	0.984686	0.985783	0.994066	0.987067	0.982121	0.980037	0.96898				0.985976	0.991486	0.975919	0.986532	0.99252	0.986921	0.973008	0.994064	0.978312	1.00142	0.965467	0.974897	0.95902	0.969835	1.02066	0.989101	0.997905	0.996569	0.955311	0.958407	0.982354	0.994299	0.995693	0.958059	0.957349	0.966563	0.987151	0.989435	0.968291	0.960938
	sperm	fountains 5.3 hpf	0.00350392	10	0.995859	0.982902	0.988489	0.992044	0.984813	0.996998	0.98667	0.986767	0.984162				0.985286	0.97452	0.981416	0.97196	1.00085	0.978021	0.974293	0.990475	0.995501	0.987489	1.00318	0.991712	1.00486	0.978889	0.997401	0.984354	0.979104	0.949014	0.958816	0.98905	0.951254	0.990235	0.979626	0.978488	0.975897	1.00932	0.948131	0.98136	0.958483
	sperm	fountains 5.3 hpf	0.00350392	11	0.988147	0.985835	0.988922	0.978392	0.980525	0.984789	0.982768	0.972897	0.975142	0.985976				0.971953	0.982705	0.976367	0.978019	0.975375	0.977419	1.00102	0.9786	0.989577	0.984664	0.978989	1.00027	0.982541	0.965335	0.984346	0.996589	0.986961	0.979006	0.962204	0.989951	0.985707	0.979832	0.965228	0.948327	0.973767	0.964984	0.98585	0.956711
	sperm	fountains 5.3 hpf	0.00350392	12	1.00322	0.992087	0.988418	0.987432	0.982714	0.990609	0.98475	0.969216	0.968253	0.991486	0.985286				0.979333	0.991989	0.9725	0.979414	1.00608	1.00544	0.987118	0.983358	0.997225	0.995791	0.998985	1.00503	0.987624	1.00565	0.970817	0.97857	0.992102	0.99408	0.971838	0.973167	0.999525	0.970413	0.972327	0.968304	0.979081	0.99446	1.00024
	sperm	fountains 5.3 hpf	0.00350392	13	0.996567	0.991601	1.00075	0.959815	0.980355	0.96501	0.981066	0.979989	0.978134	0.975919	0.97452	0.971953				0.981987	0.97219	0.990236	0.983604	1.00236	0.983605	0.966169	1.02277	0.985971	1.01421	0.99062	0.978676	0.996269	1.01075	0.994034	0.965994	0.984549	0.986584	0.963041	0.978249	0.960319	0.978535	0.961933	1.00534	0.956007	0.972643
	sperm	fountains 5.3 hpf	0.00350392	14	0.974952	0.97323	0.971286	0.983928	0.967111	0.990976	0.977971	0.958314	0.97221	0.986532	0.981416	0.982705	0.979333				0.988076	0.984218	1.00291	0.996771	0.999882	1.01475	0.996544	1.0007	0.99484	0.989795	0.985627	0.990094	0.986385	0.970355	0.953605	0.977696	0.970747	1.00034	0.982617	0.983924	0.964097	0.990987	0.948522	0.944256	0.994908
	sperm	fountains 5.3 hpf	0.00350392	15	0.965367	0.99358	0.965547	0.974475	0.971257	0.974464	0.984319	0.968773	0.989922	0.99252	0.97196	0.976367	0.991989	0.981987				0.987223	0.987505	0.996142	0.999605	1.0055	1.00062	0.995331	0.99121	1.00559	0.983662	1.01177	0.993259	1.01176	1.00091	0.998849	0.98886	0.989153	0.963226	1.0024	0.995683	0.97155	0.959221	0.982801	0.974038
	sperm	fountains 5.3 hpf	0.00350392	16	0.984435	1.01279	0.98074	0.990737	0.987922	0.995242	0.982542	0.965682	0.988008	0.986921	1.00085	0.978019	0.9725	0.97219	0.988076				0.998703	0.988074	0.996886	1.00059	1.00322	0.997831	0.996002	1.0049	1.01381	0.981829	0.981764	1.0161	0.99226	0.997519	0.990784	0.992203	0.988797	0.955028	0.960716	0.984116	0.989764	0.953355	0.972299
	sperm	fountains 5.3 hpf	0.00350392	17	0.984242	0.997149	0.980753	1.00019	0.967275	0.945554	0.986812	0.98301	0.997302	0.973008	0.978021	0.975375	0.979414	0.990236	0.984218	0.987223				0.990973	0.999103	0.993298	1.01238	1.00314	0.999757	0.998836	0.991674	0.97468	0.999992	0.974166	0.962852	0.996592	0.982464	0.960191	0.981562	0.990547	0.958109	0.977615	0.980611	0.981775	0.958996
	sperm	fountains 5.3 hpf	0.00350392	18	0.992642	0.971917	0.972557	1.00321	0.966094	0.971787	0.969747	0.987119	0.997846	0.994064	0.974293	0.977419	1.00608	0.983604	1.00291	0.987505	0.998703				0.996314	0.999918	1.00534	0.988199	0.99175	0.99896	1.00824	0.990591	1.01109	0.970684	0.987827	1.0066	0.988921	0.973324	0.963637	0.959327	0.96827	0.978186	0.976104	0.970745	0.986459
	sperm	fountains 5.3 hpf	0.00350392	19	0.971376	0.955917	0.991217	0.987044	0.980422	0.98666	0.989574	0.981481	0.964903	0.978312	0.990475	1.00102	1.00544	1.00236	0.996771	0.996142	0.988074	0.990973				0.99718	0.99456	1.00579	1.01493	0.988278	0.980301	0.994534	0.973916	0.970512	0.994526	0.985871	0.975623	0.971021	0.994555	0.97556	0.996791	0.98702	0.985375	0.985298	0.964016
	sperm	fountains 5.3 hpf	0.00350392	20	1.00272	0.99322	1.01004	0.980534	1.00148	0.977246	0.982988	0.983211	0.981484	1.00142	0.995501	0.9786	0.987118	0.983605	0.999882	0.999605	0.996886	0.999103	0.996314				0.998898	0.990115	0.990692	0.977326	0.982418	0.995741	0.984897	0.988166	0.975909	0.993943	0.980625	0.975481	0.976314	0.994676	0.986852	0.95172	0.994413	0.960466	0.954543
	sperm	fountains 5.3 hpf	0.00350392	21	0.98314	0.98734	0.978434	0.994338	0.991061	1.00419	1.01008	0.980409	1.02122	0.965467	0.987489	0.989577	0.983358	0.966169	1.01475	1.0055	1.00059	0.993298	0.999918	0.99718				0.980366	1.0015	0.978408	0.967637	0.991915	0.972814	0.988318	0.978102	1.00614	0.989512	0.955147	0.978016	0.974187	0.963743	0.982554	0.967833	0.992536	0.963099
	sperm	fountains 5.3 hpf	0.00350392	22	1.00137	0.993846	0.97526	0.99444	0.984332	0.982191	0.995359	0.971848	0.979756	0.974897	1.00318	0.984664	0.997225	1.02277	0.996544	1.00062	1.00322	1.01238	1.00534	0.99456	0.998898				0.982235	0.97614	0.978406	0.975832	0.987272	0.983641	1.00005	0.988571	0.982099	0.969794	0.97087	0.994899	0.984655	0.98346	0.978489	0.9757	0.953589
	sperm	fountains 5.3 hpf	0.00350392	23	0.99055	0.97629	0.97511	0.993957	0.989247	0.984848	0.997662	0.984311	0.9687	0.95902	0.991712	0.978989	0.995791	0.985971	1.0007	0.995331	0.997831	1.00314	0.988199	1.00579	0.990115	0.980366				0.982929	0.977623	0.980835	0.984069	0.973585	0.995979	0.996084	0.980378	0.985059	0.973058	0.966118	0.994766	0.953419	0.962585	1.00585	0.961043
	sperm	fountains 5.3 hpf	0.00350392	24	0.984858	0.962876	0.99283	0.991662	1.01277	0.983867	0.985713	0.998028	0.970513	0.969835	1.00486	1.00027	0.998985	1.01421	0.99484	0.99121	0.996002	0.999757	0.99175	1.01493	0.990692	1.0015	0.982235				0.973849	0.982679	0.978762	0.985897	0.958594	0.981389	0.958631	0.981019	0.962083	0.97966	0.966974	0.976177	0.975399	0.959891	0.962202
	sperm	fountains 5.3 hpf	0.00350392	25	0.978945	0.967009	1.0121	0.965876	0.99461	0.972328	0.979535	0.96692	0.983717	1.02066	0.978889	0.982541	1.00503	0.99062	0.989795	1.00559	1.0049	0.998836	0.99896	0.988278	0.977326	0.978408	0.97614	0.982929				0.97556	0.983845	0.995158	0.968165	0.976381	0.976121	0.95937	0.968036	0.989413	0.979051	0.975645	0.990632	0.940748	0.984528
	sperm	fountains 5.3 hpf	0.00350392	26	1.00508	1.01174	0.984147	0.984909	0.97073	0.970975	0.972435	0.998066	0.99902	0.989101	0.997401	0.965335	0.987624	0.978676	0.985627	0.983662	1.01381	0.991674	1.00824	0.980301	0.982418	0.967637	0.978406	0.977623	0.973849				0.98004	0.976389	0.986223	0.964209	0.982473	0.992071	0.96332	0.975005	0.979564	0.995569	0.961236	0.968063	0.955391
	sperm	fountains 5.3 hpf	0.00350392	27	0.954412	0.99773	0.98378	0.965489	0.987947	0.995135	0.981318	0.971692	0.97946	0.997905	0.984354	0.984346	1.00565	0.996269	0.990094	1.01177	0.981829	0.97468	0.990591	0.994534	0.995741	0.991915	0.975832	0.980835	0.982679	0.97556				0.985355	0.984504	0.978742	0.973968	0.972349	0.987284	0.980363	0.984825	0.967524	0.964624	0.970402	0.978603
	sperm	fountains 5.3 hpf	0.00350392	28	0.975084	0.977949	0.963993	0.980068	0.979998	0.952236	1.02092	0.990891	0.980991	0.996569	0.979104	0.996589	0.970817	1.01075	0.986385	0.993259	0.981764	0.999992	1.01109	0.973916	0.984897	0.972814	0.987272	0.984069	0.978762	0.983845	0.98004				0.977852	0.988697	0.988561	0.976793	0.981829	0.999658	0.960048	0.984914	0.982579	0.979325	0.987079
	sperm	fountains 5.3 hpf	0.00350392	29	0.996153	0.998795	1.01158	0.960232	0.9853	0.955414	0.981313	0.952082	0.991399	0.955311	0.949014	0.986961	0.97857	0.994034	0.970355	1.01176	1.0161	0.974166	0.970684	0.970512	0.988166	0.988318	0.983641	0.973585	0.985897	0.995158	0.976389	0.985355				0.984237	0.981114	0.973734	0.993993	0.956353	0.97691	0.96128	0.975495	0.980139	0.972665
	sperm	fountains 5.3 hpf	0.00350392	30	1.00496	0.971574	1.00036	0.986607	0.999771	1.00353	0.959206	0.963451	0.964014	0.958407	0.958816	0.979006	0.992102	0.965994	0.953605	1.00091	0.99226	0.962852	0.987827	0.994526	0.975909	0.978102	1.00005	0.995979	0.958594	0.968165	0.986223	0.984504	0.977852				0.974157	0.975546	0.971511	0.987983	0.992624	1.00066	0.991369	1.00038	0.976333
	sperm	fountains 5.3 hpf	0.00350392	31	0.980403	0.978745	0.962532	0.994652	1.02473	1.00661	1.00398	0.987549	0.996481	0.982354	0.98905	0.962204	0.99408	0.984549	0.977696	0.998849	0.997519	0.996592	1.0066	0.985871	0.993943	1.00614	0.988571	0.996084	0.981389	0.976381	0.964209	0.978742	0.988697	0.984237				0.981048	0.988428	0.979031	0.973275	0.984441	0.976873	0.964009	0.997048
	sperm	fountains 5.3 hpf	0.00350392	32	0.969029	0.979583	0.958327	0.987186	0.967727	0.968635	0.94802	0.986946	0.972956	0.994299	0.951254	0.989951	0.971838	0.986584	0.970747	0.98886	0.990784	0.982464	0.988921	0.975623	0.980625	0.989512	0.982099	0.980378	0.958631	0.976121	0.982473	0.973968	0.988561	0.981114	0.974157				0.983467	0.991857	0.982025	0.979275	0.997228	0.997579	0.995435
	sperm	fountains 5.3 hpf	0.00350392	33	0.990041	0.990078	0.968026	1.00417	0.971728	0.957808	0.941265	0.990937	0.959114	0.995693	0.990235	0.985707	0.973167	0.963041	1.00034	0.989153	0.992203	0.960191	0.973324	0.971021	0.975481	0.955147	0.969794	0.985059	0.981019	0.95937	0.992071	0.972349	0.976793	0.973734	0.975546	0.981048				0.983433	0.986789	0.979534	0.979006	0.985413	0.992354
	sperm	fountains 5.3 hpf	0.00350392	34	0.991389	0.986168	0.96434	0.957711	0.966106	0.95043	0.994283	0.960929	0.934592	0.958059	0.979626	0.979832	0.999525	0.978249	0.982617	0.963226	0.988797	0.981562	0.963637	0.994555	0.976314	0.978016	0.97087	0.973058	0.962083	0.968036	0.96332	0.987284	0.981829	0.993993	0.971511	0.988428	0.983467				0.983379	0.975938	0.978393	0.976314	1.00071
	sperm	fountains 5.3 hpf	0.00350392	35	0.942675	0.973396	0.951972	0.970991	0.990093	0.979109	1.00134	0.957946	0.973456	0.957349	0.978488	0.965228	0.970413	0.960319	0.983924	1.0024	0.955028	0.990547	0.959327	0.97556	0.994676	0.974187	0.994899	0.966118	0.97966	0.989413	0.975005	0.980363	0.999658	0.956353	0.987983	0.979031	0.991857	0.983433				0.990619	0.96874	0.979748	0.983981
	sperm	fountains 5.3 hpf	0.00350392	36	0.965398	0.977487	0.969402	0.977743	0.950063	0.938205	0.995137	0.970524	0.99347	0.966563	0.975897	0.948327	0.972327	0.978535	0.964097	0.995683	0.960716	0.958109	0.96827	0.996791	0.986852	0.963743	0.984655	0.994766	0.966974	0.979051	0.979564	0.984825	0.960048	0.97691	0.992624	0.973275	0.982025	0.986789	0.983379				0.976289	0.981122	0.987245
	sperm	fountains 5.3 hpf	0.00350392	37	0.985909	0.982231	0.973678	1.00929	0.969322	0.987365	0.976371	0.964039	0.955301	0.987151	1.00932	0.973767	0.968304	0.961933	0.990987	0.97155	0.984116	0.977615	0.978186	0.98702	0.95172	0.982554	0.98346	0.953419	0.976177	0.975645	0.995569	0.967524	0.984914	0.96128	1.00066	0.984441	0.979275	0.979534	0.975938	0.990619				0.975693	0.993858
	sperm	fountains 5.3 hpf	0.00350392	38	0.950413	0.979832	0.963202	0.990504	0.958948	0.954007	0.982397	0.954407	0.960427	0.989435	0.948131	0.964984	0.979081	1.00534	0.948522	0.959221	0.989764	0.980611	0.976104	0.985375	0.994413	0.967833	0.978489	0.962585	0.975399	0.990632	0.961236	0.964624	0.982579	0.975495	0.991369	0.976873	0.997228	0.979006	0.978393	0.96874	0.976289				0.984416
	sperm	fountains 5.3 hpf	0.00350392	39	0.964095	0.978568	0.985245	0.979785	0.975422	0.976566	0.963422	0.973857	0.969174	0.968291	0.98136	0.98585	0.99446	0.956007	0.944256	0.982801	0.953355	0.981775	0.970745	0.985298	0.960466	0.992536	0.9757	1.00585	0.959891	0.940748	0.968063	0.970402	0.979325	0.980139	1.00038	0.964009	0.997579	0.985413	0.976314	0.979748	0.981122	0.975693
	sperm	fountains 5.3 hpf	0.00350392	40	0.954015	0.952038	0.998746	0.963648	0.989083	0.951033	0.970392	0.963191	0.973732	0.960938	0.958483	0.956711	1.00024	0.972643	0.994908	0.974038	0.972299	0.958996	0.986459	0.964016	0.954543	0.963099	0.953589	0.961043	0.962202	0.984528	0.955391	0.978603	0.987079	0.972665	0.976333	0.997048	0.995435	0.992354	1.00071	0.983981	0.987245	0.993858	0.984416
	Wild-Type_2.75	fountains 5.3 hpf	0.00476083	0			0.991811	0.990201	0.999715	0.983993	0.986361	0.977333	0.994592	0.973928	0.98008	0.9954	0.960845	0.971902	0.989032	0.966733	0.994714	0.982074	0.989675	0.989508	0.98518	0.988192	0.965207	0.989242	0.998631	0.996346	1.00353	0.994138	0.984341	0.995542	0.988142	0.999444	0.96855	0.976653	0.957788	0.995497	0.997819	0.997832	0.989439	0.983889	0.98988
	Wild-Type_2.75	fountains 5.3 hpf	0.00476083	1				0.993534	0.98703	0.980312	0.973445	0.978364	0.989122	0.982296	1.00592	0.988578	0.972965	0.965976	0.961749	0.978873	0.96592	0.989031	0.971965	0.998214	0.974815	0.956099	0.97071	0.975285	0.969177	0.988109	0.980186	0.962704	0.957391	0.946677	0.955623	0.978948	1.00798	0.973133	0.949026	0.995874	0.975486	0.988654	0.991209	1.00115	0.965848
	Wild-Type_2.75	fountains 5.3 hpf	0.00476083	2	0.991811				0.975356	0.984797	0.98864	0.966217	0.984254	0.967277	0.973917	0.988032	1.00079	0.975219	0.991421	0.974777	0.960739	1.00083	0.996254	1.00922	1.00828	0.984789	1.00894	1.02747	0.963632	1.00867	0.984273	1.01965	0.970975	0.968951	0.995305	0.970775	0.971989	0.939743	0.952372	0.99991	0.972974	0.981109	0.968438	0.970506	0.998124
	Wild-Type_2.75	fountains 5.3 hpf	0.00476083	3	0.990201	0.993534				0.988039	0.983578	1.00283	0.989206	0.978729	0.983137	0.990369	0.988661	1.00886	0.984668	0.97044	0.973601	0.968741	1.01383	1.00043	0.986103	1.0029	1.01903	1.00047	0.990418	0.958207	0.974371	0.952016	0.97642	1.00655	0.97325	0.962965	0.982278	1.00199	0.986979	0.974326	0.986817	1.00718	0.946846	0.962522	0.958177
	Wild-Type_2.75	fountains 5.3 hpf	0.00476083	4	0.999715	0.98703	0.975356				0.983945	0.998202	0.996325	0.987216	0.967736	0.98629	0.988141	0.985972	0.978228	0.971441	0.974088	0.98419	0.990529	0.99169	1.00763	1.00285	0.989959	0.963187	0.966101	0.998382	1.0105	0.98339	1.00479	0.982869	0.954658	0.967275	1.02317	0.989061	0.950722	0.965086	0.997921	0.982456	1.00801	1.00677	1.00112
	Wild-Type_2.75	fountains 5.3 hpf	0.00476083	5	0.983993	0.980312	0.984797	0.988039				0.979435	0.98057	0.979771	0.977492	0.992837	0.968193	0.969552	0.979236	0.983573	0.971401	0.960737	0.976109	0.993505	0.952786	0.984759	0.994485	0.969806	0.971272	0.982895	0.9687	0.975716	0.985936	0.981124	0.984561	0.973337	0.949944	0.960844	0.983009	0.960728	0.991324	0.97212	0.999494	0.990371	0.974637
	Wild-Type_2.75	fountains 5.3 hpf	0.00476083	6	0.986361	0.973445	0.98864	0.983578	0.983945				0.997854	0.977381	0.984822	0.988507	0.971938	0.966235	0.971331	0.95929	0.956684	0.992715	0.979175	0.987046	0.966787	0.987391	1.0183	0.999404	0.95049	0.994122	1.02687	1.00273	0.994243	0.969593	0.990286	0.977088	0.98367	0.964938	0.97294	0.999518	0.95739	0.983943	0.975051	1.00751	0.990569
	Wild-Type_2.75	fountains 5.3 hpf	0.00476083	7	0.977333	0.978364	0.966217	1.00283	0.998202	0.979435				0.983395	0.978028	0.988553	0.98126	0.971413	0.969368	0.971975	0.963303	0.970759	0.948493	0.97967	0.95092	0.980398	0.99786	0.976505	0.97987	0.951179	0.98416	0.976602	0.985981	0.964849	0.982874	0.99143	0.955614	0.980333	0.995203	0.949219	0.991521	0.982123	0.964931	0.992655	0.993511
	Wild-Type_2.75	fountains 5.3 hpf	0.00476083	8	0.994592	0.989122	0.984254	0.989206	0.996325	0.98057	0.997854				0.972414	0.985009	0.976057	0.97704	0.976256	0.983591	0.977771	0.968001	0.977998	0.984289	0.969287	0.982766	0.98212	0.993338	0.986509	1.00527	0.964173	0.983068	0.973511	0.993102	0.979653	0.988332	0.983911	0.983764	0.961008	0.976551	0.967612	1.00314	0.963311	0.989261	0.968209
	Wild-Type_2.75	fountains 5.3 hpf	0.00476083	9	0.973928	0.982296	0.967277	0.978729	0.987216	0.979771	0.977381	0.983395				0.98582	0.991215	0.974125	0.996416	0.983141	0.98002	0.971572	0.986569	0.978368	1.00152	0.980016	0.989895	1.01269	0.995071	0.966822	0.964031	0.971471	0.977207	1.01275	0.963321	0.980719	0.972114	0.983511	0.982552	0.996149	0.97898	0.987191	0.97503	0.96408	0.962059
	Wild-Type_2.75	fountains 5.3 hpf	0.00476083	10	0.98008	1.00592	0.973917	0.983137	0.967736	0.977492	0.984822	0.978028	0.972414				0.967677	0.98508	0.971298	0.973871	0.975838	0.952441	0.999113	0.99503	0.996044	0.993825	0.978805	0.958574	0.971827	0.977863	0.990912	0.960587	0.992044	0.965668	0.963604	0.966317	0.993836	0.957787	0.964371	0.967835	0.986022	0.97094	0.971736	0.975645	0.979387
	Wild-Type_2.75	fountains 5.3 hpf	0.00476083	11	0.9954	0.988578	0.988032	0.990369	0.98629	0.992837	0.988507	0.988553	0.985009	0.98582				0.973303	0.971845	0.989087	0.992702	0.985661	0.98801	0.957748	0.963568	0.989892	0.987463	0.982612	1.00643	0.973177	1.00276	0.988291	0.996563	0.954396	1.00361	1.00031	0.999626	0.95371	1.0074	0.9647	0.991886	0.970842	1.02472	0.975542	0.975855
	Wild-Type_2.75	fountains 5.3 hpf	0.00476083	12	0.960845	0.972965	1.00079	0.988661	0.988141	0.968193	0.971938	0.98126	0.976057	0.991215	0.967677				0.982021	0.986047	0.984404	0.994759	0.974054	0.978958	0.984207	0.975445	0.995962	0.978817	0.979955	0.988598	0.984807	0.956162	1.01914	0.972651	0.967347	0.987092	0.966861	0.98016	1.00292	0.994064	1.0299	0.983036	0.960117	0.966723	0.998112
	Wild-Type_2.75	fountains 5.3 hpf	0.00476083	13	0.971902	0.965976	0.975219	1.00886	0.985972	0.969552	0.966235	0.971413	0.97704	0.974125	0.98508	0.973303				0.986819	0.99148	0.990946	0.984664	0.978882	0.992436	0.983529	1.00856	0.985496	0.972331	0.986951	0.987606	0.97923	0.986869	0.963144	0.994745	0.985427	0.98109	0.963074	0.973114	1.0049	0.979402	0.96689	0.986393	0.994076	0.979129
	Wild-Type_2.75	fountains 5.3 hpf	0.00476083	14	0.989032	0.961749	0.991421	0.984668	0.978228	0.979236	0.971331	0.969368	0.976256	0.996416	0.971298	0.971845	0.982021				0.988068	0.992141	0.982526	0.992267	0.996782	1.00247	0.989688	0.97412	0.998449	1.00391	0.994331	0.96788	0.970988	0.990282	0.969294	1.0035	0.98972	0.979366	0.972343	0.973192	1.01124	0.973208	0.970642	1.00702	0.974537
	Wild-Type_2.75	fountains 5.3 hpf	0.00476083	15	0.966733	0.978873	0.974777	0.97044	0.971441	0.983573	0.95929	0.971975	0.983591	0.983141	0.973871	0.989087	0.986047	0.986819				0.978757	0.996128	0.992209	0.982755	0.977704	1.00326	0.985482	0.97605	0.977471	0.99587	0.958185	0.995836	0.981921	0.987417	1.00806	0.979812	0.971953	0.969567	0.985674	0.992782	0.970604	0.955104	0.972865	0.965608
	Wild-Type_2.75	fountains 5.3 hpf	0.00476083	16	0.994714	0.96592	0.960739	0.973601	0.974088	0.971401	0.956684	0.963303	0.977771	0.98002	0.975838	0.992702	0.984404	0.99148	0.988068				0.994919	1.00376	0.999045	1.00271	1.00765	0.992854	0.990189	1.02464	0.988038	0.993388	0.984015	0.972907	0.994055	0.996711	1.01364	1.00619	0.980502	0.988689	1.00918	0.981442	0.987581	0.953773	0.957387
	Wild-Type_2.75	fountains 5.3 hpf	0.00476083	17	0.982074	0.989031	1.00083	0.968741	0.98419	0.960737	0.992715	0.970759	0.968001	0.971572	0.952441	0.985661	0.994759	0.990946	0.992141	0.978757				0.992928	0.998274	1.01613	1.00879	0.998621	0.996571	0.987406	0.995475	0.983538	0.979749	0.992402	0.980871	0.995074	0.982128	0.974156	0.976868	0.959313	0.99199	1.00375	0.966586	0.974787	0.984228
	Wild-Type_2.75	fountains 5.3 hpf	0.00476083	18	0.989675	0.971965	0.996254	1.01383	0.990529	0.976109	0.979175	0.948493	0.977998	0.986569	0.999113	0.98801	0.974054	0.984664	0.982526	0.996128	0.994919				0.996543	1.01135	1.01681	0.980176	0.985634	1.01049	0.998866	0.975155	0.988866	0.97721	0.98933	0.979527	0.99414	0.966365	0.976623	0.968592	0.961352	0.995611	0.967532	0.992122	0.980628
	Wild-Type_2.75	fountains 5.3 hpf	0.00476083	19	0.989508	0.998214	1.00922	1.00043	0.99169	0.993505	0.987046	0.97967	0.984289	0.978368	0.99503	0.957748	0.978958	0.978882	0.992267	0.992209	1.00376	0.992928				1.00212	1.00722	0.989262	0.987796	0.987778	0.986306	0.980011	0.968192	0.991203	0.982252	0.986069	0.953694	0.973995	0.971245	0.9495	0.950618	0.991524	0.988346	0.981473	0.96811
	Wild-Type_2.75	fountains 5.3 hpf	0.00476083	20	0.98518	0.974815	1.00828	0.986103	1.00763	0.952786	0.966787	0.95092	0.969287	1.00152	0.996044	0.963568	0.984207	0.992436	0.996782	0.982755	0.999045	0.998274	0.996543				0.98881	0.991025	0.982812	0.979663	0.994273	0.972115	0.977048	0.986357	0.980034	0.986199	0.967993	0.947056	0.98326	0.978947	0.9772	0.966165	0.966481	0.963815	0.977829
	Wild-Type_2.75	fountains 5.3 hpf	0.00476083	21	0.988192	0.956099	0.984789	1.0029	1.00285	0.984759	0.987391	0.980398	0.982766	0.980016	0.993825	0.989892	0.975445	0.983529	1.00247	0.977704	1.00271	1.01613	1.01135	1.00212				0.991546	1.00395	0.980801	0.981729	0.971148	0.989545	0.96206	0.968164	0.986352	0.978117	0.97864	0.981517	0.956793	0.957732	0.9871	0.982796	0.980317	0.963422
	Wild-Type_2.75	fountains 5.3 hpf	0.00476083	22	0.965207	0.97071	1.00894	1.01903	0.989959	0.994485	1.0183	0.99786	0.98212	0.989895	0.978805	0.987463	0.995962	1.00856	0.989688	1.00326	1.00765	1.00879	1.01681	1.00722	0.98881				0.987218	0.972146	0.975841	0.989483	0.994558	0.985779	0.950427	0.964956	0.97017	0.985644	0.969544	0.971962	0.95095	0.968207	0.974884	0.994572	0.981529
	Wild-Type_2.75	fountains 5.3 hpf	0.00476083	23	0.989242	0.975285	1.02747	1.00047	0.963187	0.969806	0.999404	0.976505	0.993338	1.01269	0.958574	0.982612	0.978817	0.985496	0.97412	0.985482	0.992854	0.998621	0.980176	0.989262	0.991025	0.991546				0.992143	0.976939	1.00044	0.994245	0.971519	0.974749	0.983484	0.982524	0.970276	0.969102	0.974699	0.991222	0.99474	0.968596	1.00501	0.956851
	Wild-Type_2.75	fountains 5.3 hpf	0.00476083	24	0.998631	0.969177	0.963632	0.990418	0.966101	0.971272	0.95049	0.97987	0.986509	0.995071	0.971827	1.00643	0.979955	0.972331	0.998449	0.97605	0.990189	0.996571	0.985634	0.987796	0.982812	1.00395	0.987218				0.975595	0.970846	0.987679	0.97054	0.98699	0.982769	0.968426	0.985733	0.972617	0.9609	0.966207	0.966324	0.978648	0.96977	0.993335
	Wild-Type_2.75	fountains 5.3 hpf	0.00476083	25	0.996346	0.988109	1.00867	0.958207	0.998382	0.982895	0.994122	0.951179	1.00527	0.966822	0.977863	0.973177	0.988598	0.986951	1.00391	0.977471	1.02464	0.987406	1.01049	0.987778	0.979663	0.980801	0.972146	0.992143				0.978514	0.977978	0.97492	0.979933	0.973344	0.973926	0.980061	0.967924	0.993599	0.975715	0.946128	0.95138	0.974341	0.985958
	Wild-Type_2.75	fountains 5.3 hpf	0.00476083	26	1.00353	0.980186	0.984273	0.974371	1.0105	0.9687	1.02687	0.98416	0.964173	0.964031	0.990912	1.00276	0.984807	0.987606	0.994331	0.99587	0.988038	0.995475	0.998866	0.986306	0.994273	0.981729	0.975841	0.976939	0.975595				0.977249	0.976912	0.976642	0.9672	0.985277	0.986642	0.964337	0.968017	0.962957	0.968638	0.971228	0.941122	0.99212
	Wild-Type_2.75	fountains 5.3 hpf	0.00476083	27	0.994138	0.962704	1.01965	0.952016	0.98339	0.975716	1.00273	0.976602	0.983068	0.971471	0.960587	0.988291	0.956162	0.97923	0.96788	0.958185	0.993388	0.983538	0.975155	0.980011	0.972115	0.971148	0.989483	1.00044	0.970846	0.978514				0.980336	0.9761	0.976498	0.973921	0.968867	0.97126	0.967627	0.97276	0.975544	0.963185	0.973795	0.987732
	Wild-Type_2.75	fountains 5.3 hpf	0.00476083	28	0.984341	0.957391	0.970975	0.97642	1.00479	0.985936	0.994243	0.985981	0.973511	0.977207	0.992044	0.996563	1.01914	0.986869	0.970988	0.995836	0.984015	0.979749	0.988866	0.968192	0.977048	0.989545	0.994558	0.994245	0.987679	0.977978	0.977249				0.979383	0.99134	0.992208	0.99502	0.969895	0.970832	0.978356	0.986678	0.976523	0.978948	0.976919
	Wild-Type_2.75	fountains 5.3 hpf	0.00476083	29	0.995542	0.946677	0.968951	1.00655	0.982869	0.981124	0.969593	0.964849	0.993102	1.01275	0.965668	0.954396	0.972651	0.963144	0.990282	0.981921	0.972907	0.992402	0.97721	0.991203	0.986357	0.96206	0.985779	0.971519	0.97054	0.97492	0.976912	0.980336				0.985046	1.00495	0.983738	0.979888	0.993816	0.980152	0.982739	0.964328	0.979017	0.979094
	Wild-Type_2.75	fountains 5.3 hpf	0.00476083	30	0.988142	0.955623	0.995305	0.97325	0.954658	0.984561	0.990286	0.982874	0.979653	0.963321	0.963604	1.00361	0.967347	0.994745	0.969294	0.987417	0.994055	0.980871	0.98933	0.982252	0.980034	0.968164	0.950427	0.974749	0.98699	0.979933	0.976642	0.9761	0.979383				0.979795	0.984331	0.971558	0.976216	0.973435	0.969417	0.971866	0.985906	0.974988
	Wild-Type_2.75	fountains 5.3 hpf	0.00476083	31	0.999444	0.978948	0.970775	0.962965	0.967275	0.973337	0.977088	0.99143	0.988332	0.980719	0.966317	1.00031	0.987092	0.985427	1.0035	1.00806	0.996711	0.995074	0.979527	0.986069	0.986199	0.986352	0.964956	0.983484	0.982769	0.973344	0.9672	0.976498	0.99134	0.985046				0.96769	0.980562	0.982034	0.980107	0.975985	0.965396	0.998319	0.978606
	Wild-Type_2.75	fountains 5.3 hpf	0.00476083	32	0.96855	1.00798	0.971989	0.982278	1.02317	0.949944	0.98367	0.955614	0.983911	0.972114	0.993836	0.999626	0.966861	0.98109	0.98972	0.979812	1.01364	0.982128	0.99414	0.953694	0.967993	0.978117	0.97017	0.982524	0.968426	0.973926	0.985277	0.973921	0.992208	1.00495	0.979795				0.992693	0.989688	0.980304	1.00269	0.968906	0.983236	0.983114
	Wild-Type_2.75	fountains 5.3 hpf	0.00476083	33	0.976653	0.973133	0.939743	1.00199	0.989061	0.960844	0.964938	0.980333	0.983764	0.983511	0.957787	0.95371	0.98016	0.963074	0.979366	0.971953	1.00619	0.974156	0.966365	0.973995	0.947056	0.97864	0.985644	0.970276	0.985733	0.980061	0.986642	0.968867	0.99502	0.983738	0.984331	0.96769				0.975927	0.975498	0.99097	0.979763	0.988204	0.968885
	Wild-Type_2.75	fountains 5.3 hpf	0.00476083	34	0.957788	0.949026	0.952372	0.986979	0.950722	0.983009	0.97294	0.995203	0.961008	0.982552	0.964371	1.0074	1.00292	0.973114	0.972343	0.969567	0.980502	0.976868	0.976623	0.971245	0.98326	0.981517	0.969544	0.969102	0.972617	0.967924	0.964337	0.97126	0.969895	0.979888	0.971558	0.980562	0.992693				0.989844	0.982371	0.978821	0.988918	0.984698
	Wild-Type_2.75	fountains 5.3 hpf	0.00476083	35	0.995497	0.995874	0.99991	0.974326	0.965086	0.960728	0.999518	0.949219	0.976551	0.996149	0.967835	0.9647	0.994064	1.0049	0.973192	0.985674	0.988689	0.959313	0.968592	0.9495	0.978947	0.956793	0.971962	0.974699	0.9609	0.993599	0.968017	0.967627	0.970832	0.993816	0.976216	0.982034	0.989688	0.975927				0.976102	0.965606	0.997626	0.974791
	Wild-Type_2.75	fountains 5.3 hpf	0.00476083	36	0.997819	0.975486	0.972974	0.986817	0.997921	0.991324	0.95739	0.991521	0.967612	0.97898	0.986022	0.991886	1.0299	0.979402	1.01124	0.992782	1.00918	0.99199	0.961352	0.950618	0.9772	0.957732	0.95095	0.991222	0.966207	0.975715	0.962957	0.97276	0.978356	0.980152	0.973435	0.980107	0.980304	0.975498	0.989844				0.985979	0.991654	0.981208
	Wild-Type_2.75	fountains 5.3 hpf	0.00476083	37	0.997832	0.988654	0.981109	1.00718	0.982456	0.97212	0.983943	0.982123	1.00314	0.987191	0.97094	0.970842	0.983036	0.96689	0.973208	0.970604	0.981442	1.00375	0.995611	0.991524	0.966165	0.9871	0.968207	0.99474	0.966324	0.946128	0.968638	0.975544	0.986678	0.982739	0.969417	0.975985	1.00269	0.99097	0.982371	0.976102				0.976664	0.983609
	Wild-Type_2.75	fountains 5.3 hpf	0.00476083	38	0.989439	0.991209	0.968438	0.946846	1.00801	0.999494	0.975051	0.964931	0.963311	0.97503	0.971736	1.02472	0.960117	0.986393	0.970642	0.955104	0.987581	0.966586	0.967532	0.988346	0.966481	0.982796	0.974884	0.968596	0.978648	0.95138	0.971228	0.963185	0.976523	0.964328	0.971866	0.965396	0.968906	0.979763	0.978821	0.965606	0.985979				0.978777
	Wild-Type_2.75	fountains 5.3 hpf	0.00476083	39	0.983889	1.00115	0.970506	0.962522	1.00677	0.990371	1.00751	0.992655	0.989261	0.96408	0.975645	0.975542	0.966723	0.994076	1.00702	0.972865	0.953773	0.974787	0.992122	0.981473	0.963815	0.980317	0.994572	1.00501	0.96977	0.974341	0.941122	0.973795	0.978948	0.979017	0.985906	0.998319	0.983236	0.988204	0.988918	0.997626	0.991654	0.976664
	Wild-Type_2.75	fountains 5.3 hpf	0.00476083	40	0.98988	0.965848	0.998124	0.958177	1.00112	0.974637	0.990569	0.993511	0.968209	0.962059	0.979387	0.975855	0.998112	0.979129	0.974537	0.965608	0.957387	0.984228	0.980628	0.96811	0.977829	0.963422	0.981529	0.956851	0.993335	0.985958	0.99212	0.987732	0.976919	0.979094	0.974988	0.978606	0.983114	0.968885	0.984698	0.974791	0.981208	0.983609	0.978777
	WT	fountains 5.3 hpf	0.178294	0			0.986755	0.989531	0.965136	0.984073	0.993199	1.00704	1.00105	0.975725	0.968721	0.970937	0.946365	0.9473	0.888678	0.862049	0.885636	0.802044	0.848165	0.857829	0.882213	0.90259	0.916974	0.973165	0.972896	0.939544	1.01563	0.989264	0.990891	1.04004	0.879649	0.995777	0.953987	0.881385	1.01099	0.956131	1.02319	0.968207	0.955745	1.04922	0.967721
	WT	fountains 5.3 hpf	0.178294	1				0.978002	0.975446	0.962407	0.975917	0.984029	0.98197	0.974962	0.975523	0.963365	0.956584	0.924917	0.883356	0.860113	0.860396	0.823755	0.824949	0.845689	0.88606	0.92136	0.919097	0.936978	0.941541	0.927129	0.899934	0.921731	0.953906	1.00565	0.981163	0.998915	0.956902	0.936254	0.970276	0.980459	0.851608	0.99447	0.915938	0.848727	0.796397
	WT	fountains 5.3 hpf	0.178294	2	0.986755				0.972365	0.976229	0.978323	0.989245	0.985627	0.981609	0.978118	0.975001	0.933108	0.918888	0.884514	0.878308	0.847033	0.853205	0.864408	0.879231	0.85708	0.887082	0.965797	0.993086	0.999362	0.980434	0.982003	1.0164	1.10024	0.994282	0.92092	1.03019	0.970877	0.920003	1.01011	0.987342	0.929002	1.06448	0.897568	0.923987	0.920547
	WT	fountains 5.3 hpf	0.178294	3	0.989531	0.978002				0.969278	0.978645	0.977222	0.992941	1.0017	0.982942	0.956804	0.957351	0.937217	0.90306	0.867915	0.863303	0.872481	0.834861	0.830376	0.876594	0.940187	0.907019	0.94696	1.01416	1.03142	0.991433	1.00621	1.0548	1.00605	0.966163	0.992283	0.88178	0.918459	0.981928	0.966578	1.0125	0.992725	0.905393	0.76232	0.984142
	WT	fountains 5.3 hpf	0.178294	4	0.965136	0.975446	0.972365				0.979581	0.98492	1.00363	0.972073	0.974103	0.96059	0.943642	0.94168	0.888746	0.866738	0.85509	0.84085	0.844027	0.892806	0.914522	0.90219	0.954655	0.996995	1.02061	0.998762	1.04782	0.988875	1.06117	1.02856	1.01459	1.05317	0.991647	0.969132	1.00951	1.02698	1.02147	0.930774	0.9892	0.876265	0.968742
	WT	fountains 5.3 hpf	0.178294	5	0.984073	0.962407	0.976229	0.969278				0.983646	0.9743	0.986422	0.996337	0.958133	0.953429	0.922134	0.89563	0.872551	0.862392	0.859184	0.830937	0.861142	0.88827	0.918957	0.94793	1.01042	1.03302	1.02103	1.05979	1.02827	1.08006	1.03723	1.01818	0.970098	1.01337	0.994907	1.05387	0.961644	0.95274	0.970313	0.918897	0.887831	1.01002
	WT	fountains 5.3 hpf	0.178294	6	0.993199	0.975917	0.978323	0.978645	0.979581				0.983998	0.966405	0.970057	0.955577	0.950792	0.936504	0.88478	0.865359	0.839419	0.848485	0.842143	0.89354	0.893264	0.919659	0.95028	1.03059	1.0094	1.02814	1.04463	1.04568	1.06653	1.05423	1.0293	1.06167	0.961369	0.99031	1.03475	0.975622	1.03024	1.00475	0.941684	0.926005	0.92977
	WT	fountains 5.3 hpf	0.178294	7	1.00704	0.984029	0.989245	0.977222	0.98492	0.983646				0.967357	0.956696	0.952952	0.944602	0.915116	0.891133	0.88199	0.848316	0.825819	0.853275	0.872717	0.900638	0.906441	0.985457	0.977897	1.03538	1.06519	1.08595	1.02292	1.05434	1.07809	1.02227	1.00605	0.970635	1.05286	1.00905	0.950422	0.98414	0.964831	0.909578	0.989732	1.02905
	WT	fountains 5.3 hpf	0.178294	8	1.00105	0.98197	0.985627	0.992941	1.00363	0.9743	0.983998				0.964067	0.955704	0.942491	0.926947	0.893658	0.892501	0.860627	0.86772	0.86891	0.904353	0.908784	0.966134	1.00616	1.03252	1.0579	1.09567	1.08536	1.0831	1.09866	1.08829	1.04163	1.00322	1.03854	1.00453	0.968949	0.962895	1.06384	1.01072	0.932886	0.907123	0.964682
	WT	fountains 5.3 hpf	0.178294	9	0.975725	0.974962	0.981609	1.0017	0.972073	0.986422	0.966405	0.967357				0.964833	0.964048	0.943329	0.917067	0.895042	0.890914	0.883157	0.871947	0.899264	0.941718	0.975098	1.0185	1.08318	1.10449	1.14252	1.15014	1.1614	1.13781	1.0702	1.02389	1.10505	1.01078	1.00614	0.998588	1.09248	0.976367	0.945904	0.948451	0.957122	0.992519
	WT	fountains 5.3 hpf	0.178294	10	0.968721	0.975523	0.978118	0.982942	0.974103	0.996337	0.970057	0.956696	0.964067				0.962677	0.945767	0.938456	0.919289	0.889049	0.871444	0.897906	0.908804	0.971717	1.00385	1.0553	1.11265	1.14829	1.14818	1.18052	1.14631	1.15525	1.08373	1.07439	1.10049	1.0751	1.0662	0.967106	1.00408	0.955473	0.976211	0.95058	0.993763	1.00253
	WT	fountains 5.3 hpf	0.178294	11	0.970937	0.963365	0.975001	0.956804	0.96059	0.958133	0.955577	0.952952	0.955704	0.964833				0.953709	0.932342	0.936266	0.923242	0.921129	0.928168	0.947079	0.977027	1.04146	1.09591	1.1624	1.20668	1.19661	1.17245	1.17819	1.18713	1.07592	1.12212	1.12957	1.04473	0.997615	0.983161	1.1079	1.01798	0.972836	1.01925	1.00989	0.963894
	WT	fountains 5.3 hpf	0.178294	12	0.946365	0.956584	0.933108	0.957351	0.943642	0.953429	0.950792	0.944602	0.942491	0.964048	0.962677				0.949899	0.941833	0.927234	0.932959	0.941785	0.977749	1.00247	1.05936	1.15642	1.19812	1.22981	1.24095	1.20576	1.23121	1.16988	1.1049	1.1445	1.09399	1.07702	1.03852	1.07916	0.98627	1.01085	1.00175	0.952052	0.91361	0.986284
	WT	fountains 5.3 hpf	0.178294	13	0.9473	0.924917	0.918888	0.937217	0.94168	0.922134	0.936504	0.915116	0.926947	0.943329	0.945767	0.953709				0.954365	0.948112	0.952652	0.962479	1.00534	1.0464	1.12483	1.17832	1.23838	1.2446	1.27892	1.25953	1.2142	1.18539	1.1762	1.10032	1.08577	1.05237	1.03575	1.0219	0.967059	1.05074	1.02336	0.976104	0.982273	0.980042
	WT	fountains 5.3 hpf	0.178294	14	0.888678	0.883356	0.884514	0.90306	0.888746	0.89563	0.88478	0.891133	0.893658	0.917067	0.938456	0.932342	0.949899				0.952541	0.967231	0.989778	1.01549	1.07384	1.13889	1.20526	1.27167	1.27204	1.27249	1.23284	1.22697	1.18935	1.14043	1.12758	1.0394	1.05662	1.03576	0.985953	1.03799	0.961065	1.01144	0.942137	0.948332	0.947508
	WT	fountains 5.3 hpf	0.178294	15	0.862049	0.860113	0.878308	0.867915	0.866738	0.872551	0.865359	0.88199	0.892501	0.895042	0.919289	0.936266	0.941833	0.954365				0.97012	0.983515	1.03142	1.08692	1.15045	1.21407	1.25601	1.28001	1.25966	1.22423	1.18884	1.15233	1.10874	1.07536	1.03512	1.10995	1.00074	0.969663	0.977002	0.990733	0.959295	0.951228	0.990315	0.931442
	WT	fountains 5.3 hpf	0.178294	16	0.885636	0.860396	0.847033	0.863303	0.85509	0.862392	0.839419	0.848316	0.860627	0.890914	0.889049	0.923242	0.927234	0.948112	0.952541				1.00041	1.03663	1.08871	1.14863	1.19578	1.23112	1.25742	1.17996	1.16218	1.15225	1.09838	1.05181	1.04362	1.02273	0.980481	0.984524	0.972041	0.992048	0.983479	0.907937	0.956958	0.877577	0.870999
	WT	fountains 5.3 hpf	0.178294	17	0.802044	0.823755	0.853205	0.872481	0.84085	0.859184	0.848485	0.825819	0.86772	0.883157	0.871444	0.921129	0.932959	0.952652	0.967231	0.97012				1.02561	1.06482	1.11616	1.14972	1.18889	1.17247	1.14618	1.13068	1.09715	1.03498	1.0232	1.00247	0.945712	0.952888	0.911564	0.929937	0.918805	0.899383	0.924458	0.885798	0.900286	0.873341
	WT	fountains 5.3 hpf	0.178294	18	0.848165	0.824949	0.864408	0.834861	0.844027	0.830937	0.842143	0.853275	0.86891	0.871947	0.897906	0.928168	0.941785	0.962479	0.989778	0.983515	1.00041				1.04591	1.07496	1.08517	1.10215	1.09498	1.07649	1.04868	1.01949	1.00176	0.962143	0.942808	0.925814	0.866413	0.855331	0.909092	0.867104	0.873852	0.891995	0.860665	0.898544	0.896894
	WT	fountains 5.3 hpf	0.178294	19	0.857829	0.845689	0.879231	0.830376	0.892806	0.861142	0.89354	0.872717	0.904353	0.899264	0.908804	0.947079	0.977749	1.00534	1.01549	1.03142	1.03663	1.02561				1.03393	1.04507	1.05336	1.04466	1.01645	0.975646	0.974133	0.952537	0.905141	0.902241	0.891849	0.883638	0.870867	0.884472	0.863093	0.859522	0.907945	0.868042	0.857209	0.817456
	WT	fountains 5.3 hpf	0.178294	20	0.882213	0.88606	0.85708	0.876594	0.914522	0.88827	0.893264	0.900638	0.908784	0.941718	0.971717	0.977027	1.00247	1.0464	1.07384	1.08692	1.08871	1.06482	1.04591				1.00636	1.001	1.002	0.9862	0.978432	0.953962	0.92692	0.885962	0.874029	0.855287	0.855078	0.840351	0.840621	0.866869	0.855673	0.858319	0.837993	0.837443	0.825529
	WT	fountains 5.3 hpf	0.178294	21	0.90259	0.92136	0.887082	0.940187	0.90219	0.918957	0.919659	0.906441	0.966134	0.975098	1.00385	1.04146	1.05936	1.12483	1.13889	1.15045	1.14863	1.11616	1.07496	1.03393				0.975097	0.978915	0.948869	0.949606	0.916305	0.899131	0.859242	0.865031	0.872435	0.835796	0.871525	0.837436	0.862083	0.83531	0.816681	0.821401	0.81052	0.799235
	WT	fountains 5.3 hpf	0.178294	22	0.916974	0.919097	0.965797	0.907019	0.954655	0.94793	0.95028	0.985457	1.00616	1.0185	1.0553	1.09591	1.15642	1.17832	1.20526	1.21407	1.19578	1.14972	1.08517	1.04507	1.00636				0.961465	0.95382	0.953771	0.919645	0.905608	0.893034	0.872682	0.882279	0.863649	0.855662	0.834266	0.823517	0.831607	0.845172	0.823469	0.866584	0.867487
	WT	fountains 5.3 hpf	0.178294	23	0.973165	0.936978	0.993086	0.94696	0.996995	1.01042	1.03059	0.977897	1.03252	1.08318	1.11265	1.1624	1.19812	1.23838	1.27167	1.25601	1.23112	1.18889	1.10215	1.05336	1.001	0.975097				0.957471	0.945446	0.931362	0.904066	0.889308	0.893806	0.877712	0.893305	0.838923	0.848985	0.866639	0.861661	0.865453	0.830704	0.84998	0.837587
	WT	fountains 5.3 hpf	0.178294	24	0.972896	0.941541	0.999362	1.01416	1.02061	1.03302	1.0094	1.03538	1.0579	1.10449	1.14829	1.20668	1.22981	1.2446	1.27204	1.28001	1.25742	1.17247	1.09498	1.04466	1.002	0.978915	0.961465				0.952461	0.943512	0.933813	0.926218	0.901573	0.892166	0.90096	0.862122	0.874586	0.871562	0.884323	0.884414	0.877138	0.871063	0.871702
	WT	fountains 5.3 hpf	0.178294	25	0.939544	0.927129	0.980434	1.03142	0.998762	1.02103	1.02814	1.06519	1.09567	1.14252	1.14818	1.19661	1.24095	1.27892	1.27249	1.25966	1.17996	1.14618	1.07649	1.01645	0.9862	0.948869	0.95382	0.957471				0.964792	0.943454	0.928403	0.917148	0.914952	0.909762	0.899217	0.917603	0.890153	0.906555	0.876734	0.920521	0.885917	0.897541
	WT	fountains 5.3 hpf	0.178294	26	1.01563	0.899934	0.982003	0.991433	1.04782	1.05979	1.04463	1.08595	1.08536	1.15014	1.18052	1.17245	1.20576	1.25953	1.23284	1.22423	1.16218	1.13068	1.04868	0.975646	0.978432	0.949606	0.953771	0.945446	0.952461				0.945696	0.94891	0.943822	0.942049	0.920685	0.92141	0.930389	0.920704	0.913833	0.913915	0.898047	0.911525	0.899222
	WT	fountains 5.3 hpf	0.178294	27	0.989264	0.921731	1.0164	1.00621	0.988875	1.02827	1.04568	1.02292	1.0831	1.1614	1.14631	1.17819	1.23121	1.2142	1.22697	1.18884	1.15225	1.09715	1.01949	0.974133	0.953962	0.916305	0.919645	0.931362	0.943512	0.964792				0.953291	0.949296	0.951735	0.942407	0.934196	0.942541	0.953517	0.930679	0.954455	0.948147	0.939839	0.95053
	WT	fountains 5.3 hpf	0.178294	28	0.990891	0.953906	1.10024	1.0548	1.06117	1.08006	1.06653	1.05434	1.09866	1.13781	1.15525	1.18713	1.16988	1.18539	1.18935	1.15233	1.09838	1.03498	1.00176	0.952537	0.92692	0.899131	0.905608	0.904066	0.933813	0.943454	0.945696				0.959479	0.960781	0.961108	0.948846	0.968755	0.958422	0.968349	0.963332	0.972916	0.961744	0.957609
	WT	fountains 5.3 hpf	0.178294	29	1.04004	1.00565	0.994282	1.00605	1.02856	1.03723	1.05423	1.07809	1.08829	1.0702	1.08373	1.07592	1.1049	1.1762	1.14043	1.10874	1.05181	1.0232	0.962143	0.905141	0.885962	0.859242	0.893034	0.889308	0.926218	0.928403	0.94891	0.953291				0.974618	0.963409	0.957215	0.978289	0.967314	0.980535	0.974046	0.970181	0.978275	0.969053
	WT	fountains 5.3 hpf	0.178294	30	0.879649	0.981163	0.92092	0.966163	1.01459	1.01818	1.0293	1.02227	1.04163	1.02389	1.07439	1.12212	1.1445	1.10032	1.12758	1.07536	1.04362	1.00247	0.942808	0.902241	0.874029	0.865031	0.872682	0.893806	0.901573	0.917148	0.943822	0.949296	0.959479				0.973652	0.968704	0.981597	0.982603	0.990572	0.979302	0.979526	0.971451	0.99656
	WT	fountains 5.3 hpf	0.178294	31	0.995777	0.998915	1.03019	0.992283	1.05317	0.970098	1.06167	1.00605	1.00322	1.10505	1.10049	1.12957	1.09399	1.08577	1.0394	1.03512	1.02273	0.945712	0.925814	0.891849	0.855287	0.872435	0.882279	0.877712	0.892166	0.914952	0.942049	0.951735	0.960781	0.974618				0.964631	0.981263	0.967707	0.966073	0.980591	0.966088	0.978502	0.979667
	WT	fountains 5.3 hpf	0.178294	32	0.953987	0.956902	0.970877	0.88178	0.991647	1.01337	0.961369	0.970635	1.03854	1.01078	1.0751	1.04473	1.07702	1.05237	1.05662	1.10995	0.980481	0.952888	0.866413	0.883638	0.855078	0.835796	0.863649	0.893305	0.90096	0.909762	0.920685	0.942407	0.961108	0.963409	0.973652				0.980407	0.976853	0.984025	0.988596	0.980796	0.986804	0.988496
	WT	fountains 5.3 hpf	0.178294	33	0.881385	0.936254	0.920003	0.918459	0.969132	0.994907	0.99031	1.05286	1.00453	1.00614	1.0662	0.997615	1.03852	1.03575	1.03576	1.00074	0.984524	0.911564	0.855331	0.870867	0.840351	0.871525	0.855662	0.838923	0.862122	0.899217	0.92141	0.934196	0.948846	0.957215	0.968704	0.964631				0.97896	0.97637	0.986337	0.972243	0.994114	0.987772
	WT	fountains 5.3 hpf	0.178294	34	1.01099	0.970276	1.01011	0.981928	1.00951	1.05387	1.03475	1.00905	0.968949	0.998588	0.967106	0.983161	1.07916	1.0219	0.985953	0.969663	0.972041	0.929937	0.909092	0.884472	0.840621	0.837436	0.834266	0.848985	0.874586	0.917603	0.930389	0.942541	0.968755	0.978289	0.981597	0.981263	0.980407				0.966387	0.987003	0.982483	0.997466	0.975748
	WT	fountains 5.3 hpf	0.178294	35	0.956131	0.980459	0.987342	0.966578	1.02698	0.961644	0.975622	0.950422	0.962895	1.09248	1.00408	1.1079	0.98627	0.967059	1.03799	0.977002	0.992048	0.918805	0.867104	0.863093	0.866869	0.862083	0.823517	0.866639	0.871562	0.890153	0.920704	0.953517	0.958422	0.967314	0.982603	0.967707	0.976853	0.97896				0.977369	0.966948	0.979059	0.978625
	WT	fountains 5.3 hpf	0.178294	36	1.02319	0.851608	0.929002	1.0125	1.02147	0.95274	1.03024	0.98414	1.06384	0.976367	0.955473	1.01798	1.01085	1.05074	0.961065	0.990733	0.983479	0.899383	0.873852	0.859522	0.855673	0.83531	0.831607	0.861661	0.884323	0.906555	0.913833	0.930679	0.968349	0.980535	0.990572	0.966073	0.984025	0.97637	0.966387				0.976922	0.979254	0.973644
	WT	fountains 5.3 hpf	0.178294	37	0.968207	0.99447	1.06448	0.992725	0.930774	0.970313	1.00475	0.964831	1.01072	0.945904	0.976211	0.972836	1.00175	1.02336	1.01144	0.959295	0.907937	0.924458	0.891995	0.907945	0.858319	0.816681	0.845172	0.865453	0.884414	0.876734	0.913915	0.954455	0.963332	0.974046	0.979302	0.980591	0.988596	0.986337	0.987003	0.977369				0.971016	0.972375
	WT	fountains 5.3 hpf	0.178294	38	0.955745	0.915938	0.897568	0.905393	0.9892	0.918897	0.941684	0.909578	0.932886	0.948451	0.95058	1.01925	0.952052	0.976104	0.942137	0.951228	0.956958	0.885798	0.860665	0.868042	0.837993	0.821401	0.823469	0.830704	0.877138	0.920521	0.898047	0.948147	0.972916	0.970181	0.979526	0.966088	0.980796	0.972243	0.982483	0.966948	0.976922				0.984251
	WT	fountains 5.3 hpf	0.178294	39	1.04922	0.848727	0.923987	0.76232	0.876265	0.887831	0.926005	0.989732	0.907123	0.957122	0.993763	1.00989	0.91361	0.982273	0.948332	0.990315	0.877577	0.900286	0.898544	0.857209	0.837443	0.81052	0.866584	0.84998	0.871063	0.885917	0.911525	0.939839	0.961744	0.978275	0.971451	0.978502	0.986804	0.994114	0.997466	0.979059	0.979254	0.971016
	WT	fountains 5.3 hpf	0.178294	40	0.967721	0.796397	0.920547	0.984142	0.968742	1.01002	0.92977	1.02905	0.964682	0.992519	1.00253	0.963894	0.986284	0.980042	0.947508	0.931442	0.870999	0.873341	0.896894	0.817456	0.825529	0.799235	0.867487	0.837587	0.871702	0.897541	0.899222	0.95053	0.957609	0.969053	0.99656	0.979667	0.988496	0.987772	0.975748	0.978625	0.973644	0.972375	0.984251
	Wild-Type_11	fountains 5.3 hpf	0.165467	0			0.993082	0.983496	0.997083	0.987043	1.00097	0.995725	0.988974	0.973097	0.991507	0.975182	0.950475	0.950068	0.90663	0.881452	0.83812	0.834596	0.838667	0.843787	0.883372	0.89805	0.951924	0.9932	0.998716	1.0128	1.05644	1.0222	1.0579	1.0424	0.991681	1.02686	1.00273	0.980881	0.988444	0.970652	0.93818	0.961752	0.954537	0.925168	0.937184
	Wild-Type_11	fountains 5.3 hpf	0.165467	1				0.996295	0.982926	0.979337	0.985422	0.986329	1.00029	0.991088	0.973984	0.970112	0.967347	0.919395	0.889075	0.86412	0.820049	0.846523	0.811512	0.857826	0.861612	0.918421	0.956961	0.976984	1.03948	1.04106	1.0446	1.06449	1.04822	1.02142	1.01469	0.993051	1.01013	0.976103	0.954333	0.983247	0.970473	0.957334	0.965715	0.945996	0.92491
	Wild-Type_11	fountains 5.3 hpf	0.165467	2	0.993082				0.975126	0.972	0.976193	0.976962	1.00807	0.997126	0.990713	0.97104	0.940803	0.957823	0.903062	0.867845	0.849949	0.852559	0.833929	0.844968	0.87905	0.90606	0.942577	1.02502	1.00855	1.05914	1.07339	1.07886	1.04845	1.05112	1.03433	1.01942	1.01241	0.985492	0.966959	0.953591	0.96838	0.966557	0.962255	0.949751	0.973827
	Wild-Type_11	fountains 5.3 hpf	0.165467	3	0.983496	0.996295				0.979719	0.981399	0.992228	0.982374	0.99397	0.98304	0.983614	0.959967	0.959375	0.901994	0.888179	0.85884	0.834269	0.839557	0.851181	0.876855	0.902936	0.981448	1.00445	1.04565	1.06769	1.10966	1.11338	1.04926	1.08711	1.05803	0.999316	0.985543	1.00004	0.999261	1.00515	0.958738	0.967139	0.975759	0.963999	0.962884
	Wild-Type_11	fountains 5.3 hpf	0.165467	4	0.997083	0.982926	0.975126				0.984657	1.00152	1.00956	1.02093	0.987323	0.971424	0.942061	0.957028	0.89915	0.873202	0.843797	0.835003	0.848254	0.857937	0.88373	0.918526	0.966876	1.0481	1.05053	1.08695	1.09013	1.09385	1.08073	1.04055	1.07276	1.03468	1.00528	1.00679	1.01365	0.996973	0.978367	0.990005	0.98253	0.93885	0.980659
	Wild-Type_11	fountains 5.3 hpf	0.165467	5	0.987043	0.979337	0.972	0.979719				0.997866	0.997253	0.999413	0.983806	0.974558	0.958457	0.949784	0.906813	0.880511	0.843663	0.830647	0.836245	0.853831	0.894754	0.913442	0.979306	1.01005	1.07741	1.08601	1.12172	1.10908	1.10373	1.07859	1.07574	1.04368	1.01917	1.0096	1.0067	0.989206	1.00292	0.969807	0.993349	0.978531	0.969826
	Wild-Type_11	fountains 5.3 hpf	0.165467	6	1.00097	0.985422	0.976193	0.981399	0.984657				0.982574	0.972623	0.964724	0.960871	0.943798	0.929058	0.897551	0.865531	0.852969	0.821669	0.850439	0.85359	0.887789	0.94512	0.988805	1.04009	1.08581	1.09631	1.13005	1.11556	1.10745	1.08456	1.07325	1.06437	1.02739	1.00904	0.985125	1.01566	0.994809	0.996643	0.979899	0.995816	0.988748
	Wild-Type_11	fountains 5.3 hpf	0.165467	7	0.995725	0.986329	0.976962	0.992228	1.00152	0.997866				0.965077	0.975862	0.958374	0.956916	0.930473	0.907072	0.874356	0.835948	0.852777	0.845988	0.854374	0.896632	0.956314	1.00068	1.05216	1.10481	1.11807	1.14106	1.14379	1.09819	1.0883	1.08292	1.07418	1.02009	1.04284	1.02443	0.989455	1.01912	0.989787	0.986143	0.963156	0.950406
	Wild-Type_11	fountains 5.3 hpf	0.165467	8	0.988974	1.00029	1.00807	0.982374	1.00956	0.997253	0.982574				0.977818	0.959467	0.947871	0.922467	0.924632	0.885852	0.852755	0.852292	0.845344	0.873339	0.927778	0.973848	1.02669	1.08809	1.13227	1.14815	1.14296	1.16509	1.12836	1.11528	1.10081	1.0914	1.04518	1.04653	1.04433	1.04608	1.02456	1.01648	0.994541	1.00035	1.0322
	Wild-Type_11	fountains 5.3 hpf	0.165467	9	0.973097	0.991088	0.997126	0.99397	1.02093	0.999413	0.972623	0.965077				0.974715	0.943179	0.934924	0.926545	0.893529	0.877013	0.867742	0.886813	0.89817	0.933875	0.998377	1.07258	1.12356	1.17246	1.19338	1.20451	1.17141	1.17493	1.14563	1.14072	1.11393	1.05479	1.03584	1.06662	1.07306	1.01407	1.02593	1.02504	1.02505	1.01305
	Wild-Type_11	fountains 5.3 hpf	0.165467	10	0.991507	0.973984	0.990713	0.98304	0.987323	0.983806	0.964724	0.975862	0.977818				0.967822	0.953757	0.931689	0.917384	0.898871	0.878741	0.89843	0.92684	0.990147	1.01889	1.11699	1.15487	1.21585	1.2426	1.20539	1.20671	1.18403	1.14518	1.13544	1.10936	1.0987	1.06908	1.0691	1.0256	1.01936	1.03063	1.04412	0.994704	1.01568
	Wild-Type_11	fountains 5.3 hpf	0.165467	11	0.975182	0.970112	0.97104	0.983614	0.971424	0.974558	0.960871	0.958374	0.959467	0.974715				0.95771	0.941866	0.930419	0.924271	0.923693	0.92775	0.962985	0.999932	1.05235	1.14431	1.20298	1.23643	1.24126	1.2707	1.25647	1.22117	1.19661	1.14175	1.14478	1.10906	1.07902	1.07599	1.05308	1.02531	1.01005	1.00165	1.00989	1.01752
	Wild-Type_11	fountains 5.3 hpf	0.165467	12	0.950475	0.967347	0.940803	0.959967	0.942061	0.958457	0.943798	0.956916	0.947871	0.943179	0.967822				0.949968	0.953383	0.945925	0.933793	0.954262	0.986899	1.03016	1.10426	1.16609	1.27414	1.30139	1.31433	1.29102	1.28051	1.2233	1.19136	1.18115	1.12824	1.14072	1.10388	1.07983	1.07128	1.04777	1.02313	1.02768	1.02407	1.01361
	Wild-Type_11	fountains 5.3 hpf	0.165467	13	0.950068	0.919395	0.957823	0.959375	0.957028	0.949784	0.929058	0.930473	0.922467	0.934924	0.953757	0.95771				0.953776	0.95962	0.958761	0.981739	1.01662	1.08037	1.14653	1.22656	1.30927	1.33293	1.35067	1.31687	1.29419	1.22629	1.18955	1.17793	1.15139	1.12118	1.06086	1.04434	1.06519	1.03994	1.03306	1.03014	1.00477	1.04709
	Wild-Type_11	fountains 5.3 hpf	0.165467	14	0.90663	0.889075	0.903062	0.901994	0.89915	0.906813	0.897551	0.907072	0.924632	0.926545	0.931689	0.941866	0.949968				0.961169	0.979991	0.995393	1.0352	1.10916	1.18487	1.2673	1.32269	1.34601	1.34432	1.32444	1.31455	1.25247	1.18672	1.17213	1.12341	1.09406	1.05408	1.05817	1.06016	1.01362	1.02352	1.01817	1.01139	1.01919
	Wild-Type_11	fountains 5.3 hpf	0.165467	15	0.881452	0.86412	0.867845	0.888179	0.873202	0.880511	0.865531	0.874356	0.885852	0.893529	0.917384	0.930419	0.953383	0.953776				0.981669	1.01194	1.06678	1.11913	1.1928	1.25989	1.32955	1.33136	1.33017	1.30177	1.25831	1.20008	1.17749	1.14094	1.09118	1.06354	1.03689	1.03957	1.03188	1.02475	1.00426	0.978544	0.960498	0.986061
	Wild-Type_11	fountains 5.3 hpf	0.165467	16	0.83812	0.820049	0.849949	0.85884	0.843797	0.843663	0.852969	0.835948	0.852755	0.877013	0.898871	0.924271	0.945925	0.95962	0.961169				1.00368	1.06393	1.12591	1.19436	1.25588	1.29958	1.28868	1.28342	1.2407	1.18162	1.14311	1.1074	1.06248	1.03884	1.01962	0.996972	0.9552	0.986672	0.980898	0.955202	0.964059	0.950901	0.930236
	Wild-Type_11	fountains 5.3 hpf	0.165467	17	0.834596	0.846523	0.852559	0.834269	0.835003	0.830647	0.821669	0.852777	0.852292	0.867742	0.878741	0.923693	0.933793	0.958761	0.979991	0.981669				1.03902	1.0933	1.14791	1.20576	1.24151	1.20431	1.186	1.16006	1.10614	1.07049	1.03625	1.01761	0.986653	0.946591	0.931566	0.928139	0.908628	0.900346	0.90975	0.916617	0.896036	0.90745
	Wild-Type_11	fountains 5.3 hpf	0.165467	18	0.838667	0.811512	0.833929	0.839557	0.848254	0.836245	0.850439	0.845988	0.845344	0.886813	0.89843	0.92775	0.954262	0.981739	0.995393	1.01194	1.00368				1.04665	1.0889	1.13572	1.15115	1.13518	1.09754	1.06906	1.02657	1.00265	0.962791	0.934338	0.921263	0.90025	0.90525	0.888966	0.87687	0.865151	0.857565	0.868992	0.871936	0.881449
	Wild-Type_11	fountains 5.3 hpf	0.165467	19	0.843787	0.857826	0.844968	0.851181	0.857937	0.853831	0.85359	0.854374	0.873339	0.89817	0.92684	0.962985	0.986899	1.01662	1.0352	1.06678	1.06393	1.03902				1.04377	1.06808	1.06828	1.05679	1.04459	1.0131	1.00217	0.967044	0.923881	0.921574	0.873642	0.878456	0.863296	0.85356	0.849659	0.835813	0.854362	0.866629	0.837317	0.843077
	Wild-Type_11	fountains 5.3 hpf	0.165467	20	0.883372	0.861612	0.87905	0.876855	0.88373	0.894754	0.887789	0.896632	0.927778	0.933875	0.990147	0.999932	1.03016	1.08037	1.10916	1.11913	1.12591	1.0933	1.04665				1.00686	1.02741	1.01962	0.982391	0.97771	0.956723	0.935471	0.919189	0.87942	0.857904	0.8357	0.831822	0.811834	0.833876	0.810972	0.817664	0.826299	0.815889	0.801189
	Wild-Type_11	fountains 5.3 hpf	0.165467	21	0.89805	0.918421	0.90606	0.902936	0.918526	0.913442	0.94512	0.956314	0.973848	0.998377	1.01889	1.05235	1.10426	1.14653	1.18487	1.1928	1.19436	1.14791	1.0889	1.04377				0.992808	0.983632	0.968949	0.963635	0.935102	0.914586	0.887473	0.863661	0.869212	0.847919	0.822061	0.81942	0.829436	0.822303	0.823845	0.817017	0.824661	0.82692
	Wild-Type_11	fountains 5.3 hpf	0.165467	22	0.951924	0.956961	0.942577	0.981448	0.966876	0.979306	0.988805	1.00068	1.02669	1.07258	1.11699	1.14431	1.16609	1.22656	1.2673	1.25989	1.25588	1.20576	1.13572	1.06808	1.00686				0.963514	0.96247	0.949959	0.936194	0.92332	0.888492	0.874661	0.851368	0.851483	0.837484	0.837948	0.839078	0.84646	0.826077	0.831712	0.818794	0.819356
	Wild-Type_11	fountains 5.3 hpf	0.165467	23	0.9932	0.976984	1.02502	1.00445	1.0481	1.01005	1.04009	1.05216	1.08809	1.12356	1.15487	1.20298	1.27414	1.30927	1.32269	1.32955	1.29958	1.24151	1.15115	1.06828	1.02741	0.992808				0.968882	0.954956	0.938678	0.930232	0.909612	0.904658	0.886804	0.880266	0.875399	0.848902	0.855103	0.863748	0.835729	0.84127	0.843647	0.854506
	Wild-Type_11	fountains 5.3 hpf	0.165467	24	0.998716	1.03948	1.00855	1.04565	1.05053	1.07741	1.08581	1.10481	1.13227	1.17246	1.21585	1.23643	1.30139	1.33293	1.34601	1.33136	1.28868	1.20431	1.13518	1.05679	1.01962	0.983632	0.963514				0.953286	0.949861	0.944438	0.916096	0.913963	0.908579	0.88947	0.884879	0.896181	0.893623	0.873728	0.885831	0.856652	0.865403	0.882414
	Wild-Type_11	fountains 5.3 hpf	0.165467	25	1.0128	1.04106	1.05914	1.06769	1.08695	1.08601	1.09631	1.11807	1.14815	1.19338	1.2426	1.24126	1.31433	1.35067	1.34432	1.33017	1.28342	1.186	1.09754	1.04459	0.982391	0.968949	0.96247	0.968882				0.950771	0.943477	0.927472	0.925741	0.922852	0.909618	0.911603	0.912481	0.899423	0.882648	0.896071	0.918189	0.890166	0.893808
	Wild-Type_11	fountains 5.3 hpf	0.165467	26	1.05644	1.0446	1.07339	1.10966	1.09013	1.12172	1.13005	1.14106	1.14296	1.20451	1.20539	1.2707	1.29102	1.31687	1.32444	1.30177	1.2407	1.16006	1.06906	1.0131	0.97771	0.963635	0.949959	0.954956	0.953286				0.963497	0.937563	0.950415	0.933898	0.926337	0.922251	0.916804	0.94112	0.916363	0.916181	0.896173	0.942348	0.92599
	Wild-Type_11	fountains 5.3 hpf	0.165467	27	1.0222	1.06449	1.07886	1.11338	1.09385	1.10908	1.11556	1.14379	1.16509	1.17141	1.20671	1.25647	1.28051	1.29419	1.31455	1.25831	1.18162	1.10614	1.02657	1.00217	0.956723	0.935102	0.936194	0.938678	0.949861	0.950771				0.957254	0.957442	0.952515	0.953823	0.948051	0.952446	0.954509	0.942615	0.951068	0.937114	0.944232	0.96924
	Wild-Type_11	fountains 5.3 hpf	0.165467	28	1.0579	1.04822	1.04845	1.04926	1.08073	1.10373	1.10745	1.09819	1.12836	1.17493	1.18403	1.22117	1.2233	1.22629	1.25247	1.20008	1.14311	1.07049	1.00265	0.967044	0.935471	0.914586	0.92332	0.930232	0.944438	0.943477	0.963497				0.968945	0.969472	0.966484	0.976045	0.974479	0.971826	0.977168	0.977345	0.969935	1.00113	0.970873
	Wild-Type_11	fountains 5.3 hpf	0.165467	29	1.0424	1.02142	1.05112	1.08711	1.04055	1.07859	1.08456	1.0883	1.11528	1.14563	1.14518	1.19661	1.19136	1.18955	1.18672	1.17749	1.1074	1.03625	0.962791	0.923881	0.919189	0.887473	0.888492	0.909612	0.916096	0.927472	0.937563	0.957254				0.984705	0.981119	0.977346	0.97754	0.984753	0.986903	0.991673	0.985881	0.983805	0.998376
	Wild-Type_11	fountains 5.3 hpf	0.165467	30	0.991681	1.01469	1.03433	1.05803	1.07276	1.07574	1.07325	1.08292	1.10081	1.14072	1.13544	1.14175	1.18115	1.17793	1.17213	1.14094	1.06248	1.01761	0.934338	0.921574	0.87942	0.863661	0.874661	0.904658	0.913963	0.925741	0.950415	0.957442	0.968945				0.981782	0.976842	0.979506	0.979711	0.978331	0.982785	1.00128	0.978173	0.982976
	Wild-Type_11	fountains 5.3 hpf	0.165467	31	1.02686	0.993051	1.01942	0.999316	1.03468	1.04368	1.06437	1.07418	1.0914	1.11393	1.10936	1.14478	1.12824	1.15139	1.12341	1.09118	1.03884	0.986653	0.921263	0.873642	0.857904	0.869212	0.851368	0.886804	0.908579	0.922852	0.933898	0.952515	0.969472	0.984705				0.979005	0.990735	0.994489	0.984361	0.980011	0.972616	0.981062	0.992972
	Wild-Type_11	fountains 5.3 hpf	0.165467	32	1.00273	1.01013	1.01241	0.985543	1.00528	1.01917	1.02739	1.02009	1.04518	1.05479	1.0987	1.10906	1.14072	1.12118	1.09406	1.06354	1.01962	0.946591	0.90025	0.878456	0.8357	0.847919	0.851483	0.880266	0.88947	0.909618	0.926337	0.953823	0.966484	0.981119	0.981782				0.983464	0.995293	1.00764	0.99444	0.994733	0.993874	1.00226
	Wild-Type_11	fountains 5.3 hpf	0.165467	33	0.980881	0.976103	0.985492	1.00004	1.00679	1.0096	1.00904	1.04284	1.04653	1.03584	1.06908	1.07902	1.10388	1.06086	1.05408	1.03689	0.996972	0.931566	0.90525	0.863296	0.831822	0.822061	0.837484	0.875399	0.884879	0.911603	0.922251	0.948051	0.976045	0.977346	0.976842	0.979005				0.9732	0.989943	0.985938	0.976517	0.985897	0.981719
	Wild-Type_11	fountains 5.3 hpf	0.165467	34	0.988444	0.954333	0.966959	0.999261	1.01365	1.0067	0.985125	1.02443	1.04433	1.06662	1.0691	1.07599	1.07983	1.04434	1.05817	1.03957	0.9552	0.928139	0.888966	0.85356	0.811834	0.81942	0.837948	0.848902	0.896181	0.912481	0.916804	0.952446	0.974479	0.97754	0.979506	0.990735	0.983464				0.98563	0.992789	0.996396	0.991639	0.992057
	Wild-Type_11	fountains 5.3 hpf	0.165467	35	0.970652	0.983247	0.953591	1.00515	0.996973	0.989206	1.01566	0.989455	1.04608	1.07306	1.0256	1.05308	1.07128	1.06519	1.06016	1.03188	0.986672	0.908628	0.87687	0.849659	0.833876	0.829436	0.839078	0.855103	0.893623	0.899423	0.94112	0.954509	0.971826	0.984753	0.979711	0.994489	0.995293	0.9732				0.980572	0.977882	0.9887	0.995101
	Wild-Type_11	fountains 5.3 hpf	0.165467	36	0.93818	0.970473	0.96838	0.958738	0.978367	1.00292	0.994809	1.01912	1.02456	1.01407	1.01936	1.02531	1.04777	1.03994	1.01362	1.02475	0.980898	0.900346	0.865151	0.835813	0.810972	0.822303	0.84646	0.863748	0.873728	0.882648	0.916363	0.942615	0.977168	0.986903	0.978331	0.984361	1.00764	0.989943	0.98563				0.988098	0.987493	0.987485
	Wild-Type_11	fountains 5.3 hpf	0.165467	37	0.961752	0.957334	0.966557	0.967139	0.990005	0.969807	0.996643	0.989787	1.01648	1.02593	1.03063	1.01005	1.02313	1.03306	1.02352	1.00426	0.955202	0.90975	0.857565	0.854362	0.817664	0.823845	0.826077	0.835729	0.885831	0.896071	0.916181	0.951068	0.977345	0.991673	0.982785	0.980011	0.99444	0.985938	0.992789	0.980572				0.984102	0.989282
	Wild-Type_11	fountains 5.3 hpf	0.165467	38	0.954537	0.965715	0.962255	0.975759	0.98253	0.993349	0.979899	0.986143	0.994541	1.02504	1.04412	1.00165	1.02768	1.03014	1.01817	0.978544	0.964059	0.916617	0.868992	0.866629	0.826299	0.817017	0.831712	0.84127	0.856652	0.918189	0.896173	0.937114	0.969935	0.985881	1.00128	0.972616	0.994733	0.976517	0.996396	0.977882	0.988098				0.990347
	Wild-Type_11	fountains 5.3 hpf	0.165467	39	0.925168	0.945996	0.949751	0.963999	0.93885	0.978531	0.995816	0.963156	1.00035	1.02505	0.994704	1.00989	1.02407	1.00477	1.01139	0.960498	0.950901	0.896036	0.871936	0.837317	0.815889	0.824661	0.818794	0.843647	0.865403	0.890166	0.942348	0.944232	1.00113	0.983805	0.978173	0.981062	0.993874	0.985897	0.991639	0.9887	0.987493	0.984102
	Wild-Type_11	fountains 5.3 hpf	0.165467	40	0.937184	0.92491	0.973827	0.962884	0.980659	0.969826	0.988748	0.950406	1.0322	1.01305	1.01568	1.01752	1.01361	1.04709	1.01919	0.986061	0.930236	0.90745	0.881449	0.843077	0.801189	0.82692	0.819356	0.854506	0.882414	0.893808	0.92599	0.96924	0.970873	0.998376	0.982976	0.992972	1.00226	0.981719	0.992057	0.995101	0.987485	0.989282	0.990347
	Wild-Type_25	fountains 5.3 hpf	0.074512	0			0.969616	0.973929	0.978402	0.984443	0.997156	1.00831	0.996366	0.997655	0.981504	0.981236	0.970018	0.936244	0.915509	0.936531	0.893924	0.889286	0.901054	0.928855	0.883574	0.967905	0.9384	0.997043	1.03056	0.998702	1.02702	1.03035	1.05396	1.01592	1.04917	0.956019	0.976196	1.01439	0.963283	0.982593	0.961241	0.97175	0.922906	0.932727	0.953834
	Wild-Type_25	fountains 5.3 hpf	0.074512	1				0.987296	0.967753	0.96929	0.996009	0.971214	0.978505	0.988648	0.954827	0.98614	0.973216	0.92645	0.941185	0.928512	0.880448	0.888682	0.883202	0.912529	0.902316	0.960139	0.983996	1.01579	1.01234	1.04922	1.00467	1.02937	1.06197	1.06309	1.01754	0.991017	0.986631	0.922548	0.988814	0.981995	1.01132	0.952046	0.932498	0.964148	0.917604
	Wild-Type_25	fountains 5.3 hpf	0.074512	2	0.969616				0.965813	0.973194	0.979702	1.0111	0.996655	1.00668	0.979664	0.967576	0.974673	0.966159	0.955528	0.906579	0.908804	0.881512	0.914349	0.913607	0.90589	0.965871	0.954386	0.998575	0.995453	1.04299	1.06472	1.03906	1.02493	1.00555	1.05131	0.952501	0.943356	1.01056	1.0147	0.983806	0.962475	0.981227	0.971797	0.941324	0.961412
	Wild-Type_25	fountains 5.3 hpf	0.074512	3	0.973929	0.987296				0.952653	0.975197	0.966691	0.97876	0.99061	0.985045	0.959283	0.970572	0.958388	0.935009	0.919831	0.897666	0.882775	0.907794	0.938236	0.942444	0.939898	0.998447	1.00506	1.02425	1.05962	1.0412	1.03587	1.04406	1.01481	1.02337	1.0185	0.986219	0.96954	0.971351	0.943304	0.962185	0.96147	0.982935	0.944961	0.930793
	Wild-Type_25	fountains 5.3 hpf	0.074512	4	0.978402	0.967753	0.965813				0.978936	0.986334	0.986207	1.00905	0.983263	0.958532	0.933078	0.963726	0.940862	0.915371	0.903921	0.913387	0.891822	0.907378	0.934064	0.957149	0.964383	0.981814	1.00611	1.05506	1.05497	1.073	1.08486	1.02576	1.07378	1.03766	0.979145	0.960454	0.990619	0.967536	0.990797	0.95854	0.923493	0.979626	0.971024
	Wild-Type_25	fountains 5.3 hpf	0.074512	5	0.984443	0.96929	0.973194	0.952653				0.973764	0.974492	0.973715	1.0178	0.971876	0.959702	0.936597	0.938457	0.951961	0.891844	0.878347	0.888831	0.917516	0.910259	0.967806	0.980445	1.02677	1.0319	1.04199	1.06839	1.06989	1.04078	1.06934	0.998942	1.00097	1.03204	1.01284	1.02285	0.983962	0.945237	0.951673	0.966716	0.959265	0.931749
	Wild-Type_25	fountains 5.3 hpf	0.074512	6	0.997156	0.996009	0.979702	0.975197	0.978936				0.981792	0.987754	0.971866	0.964034	0.954281	0.927611	0.940821	0.91299	0.88361	0.885106	0.904466	0.92056	0.922215	0.964197	0.970953	1.03374	1.03985	1.06864	1.06165	1.06541	1.08816	1.01758	1.03323	1.03943	1.02297	0.984135	1.02007	0.979767	0.982641	0.99159	0.991753	1.01057	0.997027
	Wild-Type_25	fountains 5.3 hpf	0.074512	7	1.00831	0.971214	1.0111	0.966691	0.986334	0.973764				0.96796	0.9794	0.973675	0.928801	0.96093	0.947265	0.912422	0.923851	0.892015	0.913035	0.954338	0.952181	0.998076	0.98942	1.01126	1.07731	1.04947	1.03507	1.06559	1.07655	1.09791	1.05881	1.04094	1.02875	1.01861	0.978623	1.00584	1.02459	1.00541	0.976344	0.994829	0.972676
	Wild-Type_25	fountains 5.3 hpf	0.074512	8	0.996366	0.978505	0.996655	0.97876	0.986207	0.974492	0.981792				0.974943	0.962144	0.962759	0.932838	0.960891	0.941836	0.919108	0.917247	0.944344	0.931137	0.97456	0.980553	1.01266	1.06745	1.0342	1.10237	1.14108	1.11867	1.07112	1.04753	1.0981	1.08557	1.04092	1.01711	1.00835	1.00586	0.999719	0.994524	0.957899	0.983888	1.00005
	Wild-Type_25	fountains 5.3 hpf	0.074512	9	0.997655	0.988648	1.00668	0.99061	1.00905	0.973715	0.987754	0.96796				0.990529	0.960548	0.965708	0.963502	0.953949	0.946392	0.931108	0.909178	0.961061	0.961355	1.01021	1.05511	1.05709	1.08398	1.10048	1.12468	1.11725	1.1474	1.08431	1.05	1.07389	1.03871	1.02717	0.999257	0.980196	1.03349	0.95917	1.00089	1.02308	0.987264
	Wild-Type_25	fountains 5.3 hpf	0.074512	10	0.981504	0.954827	0.979664	0.985045	0.983263	1.0178	0.971866	0.9794	0.974943				0.963285	0.936998	0.951255	0.943419	0.938806	0.946341	0.962544	0.95748	0.97907	1.02103	1.05542	1.08291	1.12452	1.12056	1.13444	1.12185	1.09113	1.10597	1.0975	1.09573	1.06183	1.0269	1.05544	0.996539	1.03888	1.00936	1.00189	0.996889	1.01463
	Wild-Type_25	fountains 5.3 hpf	0.074512	11	0.981236	0.98614	0.967576	0.959283	0.958532	0.971876	0.964034	0.973675	0.962144	0.990529				0.95079	0.970314	0.927246	0.956705	0.955943	0.966941	0.967823	1.02011	1.02896	1.08159	1.10463	1.13833	1.15088	1.16894	1.14343	1.09508	1.09261	1.12241	1.09854	1.02471	1.07432	1.02925	1.05788	1.05018	0.976726	1.01477	1.00966	1.0294
	Wild-Type_25	fountains 5.3 hpf	0.074512	12	0.970018	0.973216	0.974673	0.970572	0.933078	0.959702	0.954281	0.928801	0.962759	0.960548	0.963285				0.961886	0.955443	0.964144	0.971666	0.968521	0.987916	1.02805	1.04872	1.10459	1.13974	1.14085	1.17674	1.18862	1.13279	1.0806	1.12258	1.11328	1.08797	1.09484	1.05722	1.00726	1.00089	1.00973	1.02194	0.98951	1.00659	0.99667
	Wild-Type_25	fountains 5.3 hpf	0.074512	13	0.936244	0.92645	0.966159	0.958388	0.963726	0.936597	0.927611	0.96093	0.932838	0.965708	0.936998	0.95079				0.949513	0.969922	0.959235	0.959512	1.01503	1.04523	1.06416	1.11329	1.15496	1.15207	1.16365	1.15766	1.17588	1.17397	1.12419	1.0869	1.12373	1.05671	1.04182	1.0291	1.05354	1.02501	1.01863	1.02175	1.00553	1.00981
	Wild-Type_25	fountains 5.3 hpf	0.074512	14	0.915509	0.941185	0.955528	0.935009	0.940862	0.938457	0.940821	0.947265	0.960891	0.963502	0.951255	0.970314	0.961886				0.954866	0.960719	0.992268	0.987467	1.04337	1.06403	1.12533	1.14208	1.16759	1.1549	1.1583	1.17046	1.12178	1.1322	1.12316	1.07179	1.00947	1.06279	0.996529	1.00864	1.03218	0.975086	1.02467	0.972148	1.02191
	Wild-Type_25	fountains 5.3 hpf	0.074512	15	0.936531	0.928512	0.906579	0.919831	0.915371	0.951961	0.91299	0.912422	0.941836	0.953949	0.943419	0.927246	0.955443	0.949513				0.961637	0.975927	1.00658	1.05332	1.08668	1.12373	1.16213	1.13386	1.19111	1.15607	1.13418	1.10274	1.07472	1.10567	1.07513	1.04409	1.0151	1.03433	1.02352	0.998933	0.948414	0.975177	0.964489	0.950418
	Wild-Type_25	fountains 5.3 hpf	0.074512	16	0.893924	0.880448	0.908804	0.897666	0.903921	0.891844	0.88361	0.923851	0.919108	0.946392	0.938806	0.956705	0.964144	0.969922	0.954866				0.972731	1.00749	1.03227	1.0588	1.09531	1.12284	1.16442	1.10601	1.10817	1.11113	1.08678	1.09577	1.03573	1.03343	1.02895	1.00633	0.989382	0.977015	0.989	0.94018	0.954108	1.00469	0.945215
	Wild-Type_25	fountains 5.3 hpf	0.074512	17	0.889286	0.888682	0.881512	0.882775	0.913387	0.878347	0.885106	0.892015	0.917247	0.931108	0.946341	0.955943	0.971666	0.959235	0.960719	0.961637				0.984266	1.00443	1.06069	1.06886	1.10258	1.12803	1.11294	1.10273	1.06084	1.05471	1.0266	1.01132	0.989024	1.00586	0.99068	0.971743	0.950548	0.963953	0.98834	0.946752	0.929696	0.940439
	Wild-Type_25	fountains 5.3 hpf	0.074512	18	0.901054	0.883202	0.914349	0.907794	0.891822	0.888831	0.904466	0.913035	0.944344	0.909178	0.962544	0.966941	0.968521	0.959512	0.992268	0.975927	0.972731				0.994903	1.01945	1.04979	1.06035	1.07413	1.02174	1.06365	1.05199	0.996969	1.00129	0.952454	0.957535	0.927762	0.920659	0.925644	0.903471	0.888436	0.911478	0.903643	0.882309	0.901426
	Wild-Type_25	fountains 5.3 hpf	0.074512	19	0.928855	0.912529	0.913607	0.938236	0.907378	0.917516	0.92056	0.954338	0.931137	0.961061	0.95748	0.967823	0.987916	1.01503	0.987467	1.00658	1.00749	0.984266				0.984402	1.00842	1.02621	1.00721	1.03072	0.979609	0.974791	0.953478	0.958036	0.934134	0.918277	0.932775	0.914335	0.919495	0.905904	0.917656	0.892759	0.866525	0.894808	0.899842
	Wild-Type_25	fountains 5.3 hpf	0.074512	20	0.883574	0.902316	0.90589	0.942444	0.934064	0.910259	0.922215	0.952181	0.97456	0.961355	0.97907	1.02011	1.02805	1.04523	1.04337	1.05332	1.03227	1.00443	0.994903				0.980397	0.988095	1.00125	0.997057	0.980733	0.981133	0.973726	0.945847	0.928993	0.915127	0.926245	0.912451	0.907423	0.909006	0.909831	0.895225	0.890875	0.864573	0.892561
	Wild-Type_25	fountains 5.3 hpf	0.074512	21	0.967905	0.960139	0.965871	0.939898	0.957149	0.967806	0.964197	0.998076	0.980553	1.01021	1.02103	1.02896	1.04872	1.06416	1.06403	1.08668	1.0588	1.06069	1.01945	0.984402				0.973817	0.962587	0.962354	0.970812	0.950212	0.957877	0.950923	0.920963	0.919454	0.885733	0.913407	0.914761	0.897725	0.866852	0.874075	0.878782	0.865289	0.874958
	Wild-Type_25	fountains 5.3 hpf	0.074512	22	0.9384	0.983996	0.954386	0.998447	0.964383	0.980445	0.970953	0.98942	1.01266	1.05511	1.05542	1.08159	1.10459	1.11329	1.12533	1.12373	1.09531	1.06886	1.04979	1.00842	0.980397				0.972158	0.954383	0.946813	0.95732	0.951261	0.91973	0.923642	0.927286	0.919638	0.897698	0.897259	0.882932	0.903187	0.907168	0.876948	0.899222	0.882498
	Wild-Type_25	fountains 5.3 hpf	0.074512	23	0.997043	1.01579	0.998575	1.00506	0.981814	1.02677	1.03374	1.01126	1.06745	1.05709	1.08291	1.10463	1.13974	1.15496	1.14208	1.16213	1.12284	1.10258	1.06035	1.02621	0.988095	0.973817				0.948797	0.974881	0.951419	0.963444	0.951333	0.925733	0.924389	0.91691	0.912577	0.875163	0.894562	0.896569	0.925141	0.904287	0.899122	0.913615
	Wild-Type_25	fountains 5.3 hpf	0.074512	24	1.03056	1.01234	0.995453	1.02425	1.00611	1.0319	1.03985	1.07731	1.0342	1.08398	1.12452	1.13833	1.14085	1.15207	1.16759	1.13386	1.16442	1.12803	1.07413	1.00721	1.00125	0.962587	0.972158				0.95742	0.962175	0.945794	0.965187	0.936855	0.933567	0.905153	0.905591	0.939751	0.876178	0.907512	0.899188	0.893617	0.918826	0.926892
	Wild-Type_25	fountains 5.3 hpf	0.074512	25	0.998702	1.04922	1.04299	1.05962	1.05506	1.04199	1.06864	1.04947	1.10237	1.10048	1.12056	1.15088	1.17674	1.16365	1.1549	1.19111	1.10601	1.11294	1.02174	1.03072	0.997057	0.962354	0.954383	0.948797				0.954719	0.958557	0.970805	0.959909	0.927817	0.930173	0.926462	0.919866	0.941593	0.942948	0.954059	0.921406	0.936538	0.942527
	Wild-Type_25	fountains 5.3 hpf	0.074512	26	1.02702	1.00467	1.06472	1.0412	1.05497	1.06839	1.06165	1.03507	1.14108	1.12468	1.13444	1.16894	1.18862	1.15766	1.1583	1.15607	1.10817	1.10273	1.06365	0.979609	0.980733	0.970812	0.946813	0.974881	0.95742				0.9534	0.962039	0.952658	0.927831	0.937879	0.936268	0.921252	0.950102	0.912941	0.93399	0.94773	0.940205	0.916093
	Wild-Type_25	fountains 5.3 hpf	0.074512	27	1.03035	1.02937	1.03906	1.03587	1.073	1.06989	1.06541	1.06559	1.11867	1.11725	1.12185	1.14343	1.13279	1.17588	1.17046	1.13418	1.11113	1.06084	1.05199	0.974791	0.981133	0.950212	0.95732	0.951419	0.962175	0.954719				0.965118	0.935061	0.969861	0.960073	0.941888	0.961098	0.953615	0.960816	0.957897	0.954402	0.942892	0.953449
	Wild-Type_25	fountains 5.3 hpf	0.074512	28	1.05396	1.06197	1.02493	1.04406	1.08486	1.04078	1.08816	1.07655	1.07112	1.1474	1.09113	1.09508	1.0806	1.17397	1.12178	1.10274	1.08678	1.05471	0.996969	0.953478	0.973726	0.957877	0.951261	0.963444	0.945794	0.958557	0.9534				0.953718	0.991939	0.950666	0.953089	0.980951	0.962501	0.981381	0.957938	0.983726	0.961744	0.966112
	Wild-Type_25	fountains 5.3 hpf	0.074512	29	1.01592	1.06309	1.00555	1.01481	1.02576	1.06934	1.01758	1.09791	1.04753	1.08431	1.10597	1.09261	1.12258	1.12419	1.1322	1.07472	1.09577	1.0266	1.00129	0.958036	0.945847	0.950923	0.91973	0.951333	0.965187	0.970805	0.962039	0.965118				0.983432	0.974823	0.967956	0.969001	0.977315	0.976071	0.985678	0.960151	0.988754	0.990167
	Wild-Type_25	fountains 5.3 hpf	0.074512	30	1.04917	1.01754	1.05131	1.02337	1.07378	0.998942	1.03323	1.05881	1.0981	1.05	1.0975	1.12241	1.11328	1.0869	1.12316	1.10567	1.03573	1.01132	0.952454	0.934134	0.928993	0.920963	0.923642	0.925733	0.936855	0.959909	0.952658	0.935061	0.953718				0.969071	0.982524	0.97087	0.992466	0.96251	0.977956	0.965278	0.983871	0.974524
	Wild-Type_25	fountains 5.3 hpf	0.074512	31	0.956019	0.991017	0.952501	1.0185	1.03766	1.00097	1.03943	1.04094	1.08557	1.07389	1.09573	1.09854	1.08797	1.12373	1.07179	1.07513	1.03343	0.989024	0.957535	0.918277	0.915127	0.919454	0.927286	0.924389	0.933567	0.927817	0.927831	0.969861	0.991939	0.983432				0.958316	0.979371	0.951014	0.974089	0.977153	1.0141	0.974042	0.978159
	Wild-Type_25	fountains 5.3 hpf	0.074512	32	0.976196	0.986631	0.943356	0.986219	0.979145	1.03204	1.02297	1.02875	1.04092	1.03871	1.06183	1.02471	1.09484	1.05671	1.00947	1.04409	1.02895	1.00586	0.927762	0.932775	0.926245	0.885733	0.919638	0.91691	0.905153	0.930173	0.937879	0.960073	0.950666	0.974823	0.969071				0.968563	0.990608	0.978041	0.989404	0.970618	1.01433	0.960845
	Wild-Type_25	fountains 5.3 hpf	0.074512	33	1.01439	0.922548	1.01056	0.96954	0.960454	1.01284	0.984135	1.01861	1.01711	1.02717	1.0269	1.07432	1.05722	1.04182	1.06279	1.0151	1.00633	0.99068	0.920659	0.914335	0.912451	0.913407	0.897698	0.912577	0.905591	0.926462	0.936268	0.941888	0.953089	0.967956	0.982524	0.958316				0.970474	0.960439	0.991078	0.986224	1.00143	1.00339
	Wild-Type_25	fountains 5.3 hpf	0.074512	34	0.963283	0.988814	1.0147	0.971351	0.990619	1.02285	1.02007	0.978623	1.00835	0.999257	1.05544	1.02925	1.00726	1.0291	0.996529	1.03433	0.989382	0.971743	0.925644	0.919495	0.907423	0.914761	0.897259	0.875163	0.939751	0.919866	0.921252	0.961098	0.980951	0.969001	0.97087	0.979371	0.968563				0.988311	0.981896	1.00412	0.989585	0.983637
	Wild-Type_25	fountains 5.3 hpf	0.074512	35	0.982593	0.981995	0.983806	0.943304	0.967536	0.983962	0.979767	1.00584	1.00586	0.980196	0.996539	1.05788	1.00089	1.05354	1.00864	1.02352	0.977015	0.950548	0.903471	0.905904	0.909006	0.897725	0.882932	0.894562	0.876178	0.941593	0.950102	0.953615	0.962501	0.977315	0.992466	0.951014	0.990608	0.970474				0.981458	0.974753	0.986315	0.99552
	Wild-Type_25	fountains 5.3 hpf	0.074512	36	0.961241	1.01132	0.962475	0.962185	0.990797	0.945237	0.982641	1.02459	0.999719	1.03349	1.03888	1.05018	1.00973	1.02501	1.03218	0.998933	0.989	0.963953	0.888436	0.917656	0.909831	0.866852	0.903187	0.896569	0.907512	0.942948	0.912941	0.960816	0.981381	0.976071	0.96251	0.974089	0.978041	0.960439	0.988311				0.972921	0.968573	0.982232
	Wild-Type_25	fountains 5.3 hpf	0.074512	37	0.97175	0.952046	0.981227	0.96147	0.95854	0.951673	0.99159	1.00541	0.994524	0.95917	1.00936	0.976726	1.02194	1.01863	0.975086	0.948414	0.94018	0.98834	0.911478	0.892759	0.895225	0.874075	0.907168	0.925141	0.899188	0.954059	0.93399	0.957897	0.957938	0.985678	0.977956	0.977153	0.989404	0.991078	0.981896	0.981458				0.971799	0.972058
	Wild-Type_25	fountains 5.3 hpf	0.074512	38	0.922906	0.932498	0.971797	0.982935	0.923493	0.966716	0.991753	0.976344	0.957899	1.00089	1.00189	1.01477	0.98951	1.02175	1.02467	0.975177	0.954108	0.946752	0.903643	0.866525	0.890875	0.878782	0.876948	0.904287	0.893617	0.921406	0.94773	0.954402	0.983726	0.960151	0.965278	1.0141	0.970618	0.986224	1.00412	0.974753	0.972921				0.983336
	Wild-Type_25	fountains 5.3 hpf	0.074512	39	0.932727	0.964148	0.941324	0.944961	0.979626	0.959265	1.01057	0.994829	0.983888	1.02308	0.996889	1.00966	1.00659	1.00553	0.972148	0.964489	1.00469	0.929696	0.882309	0.894808	0.864573	0.865289	0.899222	0.899122	0.918826	0.936538	0.940205	0.942892	0.961744	0.988754	0.983871	0.974042	1.01433	1.00143	0.989585	0.986315	0.968573	0.971799
	Wild-Type_25	fountains 5.3 hpf	0.074512	40	0.953834	0.917604	0.961412	0.930793	0.971024	0.931749	0.997027	0.972676	1.00005	0.987264	1.01463	1.0294	0.99667	1.00981	1.02191	0.950418	0.945215	0.940439	0.901426	0.899842	0.892561	0.874958	0.882498	0.913615	0.926892	0.942527	0.916093	0.953449	0.966112	0.990167	0.974524	0.978159	0.960845	1.00339	0.983637	0.99552	0.982232	0.972058	0.983336

## Sheet: Fig1E
Time series of insulation pileups
	source_fountains	label	fountain score		0	1	2	3	4	5	6	7	8	9	10	11	12	13	14	15	16	17	18	19	20	21	22	23	24	25	26	27	28	29	30	31	32	33	34	35	36	37	38	39	40
	sperm	boundaries 11 hpf	-0.0152436	0			1.01345	0.98418	1.00524	1.00605	0.990865	0.996096	0.981644	1.01829	1.00957	1.01307	0.979232	1.01758	1.00715	1.05144	1.05694	1.00485	1.00182	1.04014	1.04831	0.985857	1.03752	1.03303	1.00603	0.994691	0.988338	1.02233	0.996142	0.9913	0.985143	1.01486	0.985097	0.99824	0.973015	1.02798	1.00296	1.07099	1.01395	0.971386	0.991029
	sperm	boundaries 11 hpf	-0.0152436	1				0.990167	0.975783	0.980175	0.99615	0.987093	0.98239	1.02086	1.02236	1.03234	1.00399	0.984779	1.00684	0.996213	0.996382	1.01517	1.05804	0.992221	1.04923	1.0125	1.01719	0.992668	1.04115	1.01576	1.00618	1.00334	1.03258	1.02827	1.03731	1.05975	1.00661	1.04219	1.00681	1.01039	0.976757	1.01266	1.00498	0.99544	1.04569
	sperm	boundaries 11 hpf	-0.0152436	2	1.01345				0.977134	0.996367	0.98498	1.00683	0.998202	1.01544	1.03848	1.00477	0.998162	0.999717	1.05085	1.03363	0.989053	1.01676	0.972351	0.980997	1.01499	1.02794	0.979981	1.01762	0.976259	1.03116	0.99707	1.01474	0.96862	1.01497	0.978252	0.988433	1.02885	1.01859	0.983861	1.02228	0.983996	0.995902	1.02828	1.02907	1.05539
	sperm	boundaries 11 hpf	-0.0152436	3	0.98418	0.990167				0.997622	0.986936	0.990141	0.997829	0.999267	0.965684	1.03615	1.02239	1.03485	1.02407	1.03093	0.994908	1.01149	1.03249	1.04547	0.983131	0.976865	0.978633	0.977784	0.961261	1.0499	0.986703	1.00895	1.05122	1.00614	1.02216	1.00859	1.01841	1.05562	0.971753	1.03455	1.04495	1.01654	1.04292	0.998913	1.08676
	sperm	boundaries 11 hpf	-0.0152436	4	1.00524	0.975783	0.977134				0.994487	0.998665	0.977082	0.973084	1.00499	1.02456	1.0157	0.994818	0.994496	1.01197	0.98297	1.01131	1.01114	0.986643	1.01695	1.01523	0.984769	1.02884	1.00381	1.01875	0.945483	0.98079	0.997047	1.0454	0.994061	0.992567	1.07205	1.03483	1.03074	0.993206	1.01954	0.951035	1.04315	0.99907	1.04515
	sperm	boundaries 11 hpf	-0.0152436	5	1.00605	0.980175	0.996367	0.997622				0.989765	1.00206	1.01104	1.01264	1.01826	1.01811	1.00231	1.00575	0.99395	0.973497	1.05299	1.01922	0.984469	1.0088	1.01045	0.999752	1.00803	0.976224	1.00772	1.02506	0.982644	1.01371	1.02945	1.01482	1.01564	1.08119	1.01479	0.989182	1.01769	1.02332	1.01739	0.945644	1.02686	1.02443
	sperm	boundaries 11 hpf	-0.0152436	6	0.990865	0.99615	0.98498	0.986936	0.994487				0.996078	1.00057	1.01525	1.01963	0.988925	0.999905	1.01832	0.984783	0.968084	1.00575	1.04426	0.994833	0.974768	1.00535	0.971623	0.954273	1.0079	0.996947	0.938497	1.01603	0.972482	0.993906	0.99672	0.983478	0.997965	1.00441	1.02019	0.975171	1.0287	1.00246	0.969646	1.04291	0.999952
	sperm	boundaries 11 hpf	-0.0152436	7	0.996096	0.987093	1.00683	0.990141	0.998665	0.989765				1.00677	1.0232	1.01791	0.990593	0.997049	1.00809	1.01598	1.00381	1.0106	0.991035	1.01343	1.00072	0.97858	0.986397	0.960694	0.963259	1.00215	0.989463	0.967609	1.02023	0.999767	0.98256	1.00672	0.950673	0.99381	0.988217	1.03914	1.02441	1.07597	0.94794	1.01156	1.04423
	sperm	boundaries 11 hpf	-0.0152436	8	0.981644	0.98239	0.998202	0.997829	0.977082	1.00206	0.996078				0.995236	0.994045	0.991182	1.00983	1.00911	0.969846	0.991999	1.00364	1.0244	1.02849	0.983021	1.02061	0.980022	0.967189	0.948079	0.971015	0.998578	0.995816	1.01217	0.996644	0.973984	0.96428	0.990529	1.0393	1.02019	1.01913	1.02328	1.03286	1.00651	0.98132	1.04027
	sperm	boundaries 11 hpf	-0.0152436	9	1.01829	1.02086	1.01544	0.999267	0.973084	1.01104	1.00057	1.00677				0.999458	1.00457	0.993231	0.966233	0.991595	1.00253	0.987992	1.01144	1.02495	0.983347	0.972006	0.972012	0.992934	0.954423	1.03608	0.994394	0.960384	1.00881	1.00112	1.02608	1.01794	0.993343	0.944845	0.983201	1.00587	1.00527	1.01422	1.03863	1.00572	0.937584
	sperm	boundaries 11 hpf	-0.0152436	10	1.00957	1.02236	1.03848	0.965684	1.00499	1.01264	1.01525	1.0232	0.995236				0.98523	0.985851	0.981277	0.986248	0.975068	0.977577	0.99142	0.977157	1.01775	0.966899	0.979868	0.987035	0.923622	0.969611	0.964237	0.984287	1.01687	0.971525	0.99316	0.993115	0.995354	0.973204	0.999718	0.978318	0.973228	1.00612	0.98407	0.997385	0.995994
	sperm	boundaries 11 hpf	-0.0152436	11	1.01307	1.03234	1.00477	1.03615	1.02456	1.01826	1.01963	1.01791	0.994045	0.999458				0.998243	0.991299	1.0024	0.988168	0.977729	0.975739	1.02099	0.977794	0.960065	0.951552	0.93388	0.954382	0.99352	0.989416	0.986139	1.01641	0.977272	0.989482	0.997251	0.970123	0.99396	1.00335	0.966754	0.986277	0.999024	1.04118	0.976712	0.98573
	sperm	boundaries 11 hpf	-0.0152436	12	0.979232	1.00399	0.998162	1.02239	1.0157	1.01811	0.988925	0.990593	0.991182	1.00457	0.98523				0.98883	1.00833	0.994303	0.987742	0.988199	1.00832	0.991372	0.965179	0.952252	0.969877	0.967172	0.985451	0.997277	1.00124	0.968909	0.979005	0.993858	0.96204	0.994635	0.94998	1.01781	0.979896	1.00789	1.03538	1.00307	0.988864	1.04395
	sperm	boundaries 11 hpf	-0.0152436	13	1.01758	0.984779	0.999717	1.03485	0.994818	1.00231	0.999905	0.997049	1.00983	0.993231	0.985851	0.998243				0.994609	0.999596	0.988497	0.98908	1.01398	0.968811	0.957015	0.946935	0.973896	0.975671	0.969891	0.997353	0.987084	0.968644	0.954246	1.04599	1.01088	0.971863	0.996224	1.00094	1.00617	1.03292	1.02748	1.01757	1.00297	1.02497
	sperm	boundaries 11 hpf	-0.0152436	14	1.00715	1.00684	1.05085	1.02407	0.994496	1.00575	1.01832	1.00809	1.00911	0.966233	0.981277	0.991299	0.98883				0.99833	0.978909	0.997787	0.988911	0.980732	0.942994	0.958239	0.947883	0.959701	0.943551	0.975325	0.988734	0.990776	0.986787	0.952265	0.965164	1.02082	0.92493	0.990469	1.00785	0.980877	0.97623	1.01623	1.01038	1.05414
	sperm	boundaries 11 hpf	-0.0152436	15	1.05144	0.996213	1.03363	1.03093	1.01197	0.99395	0.984783	1.01598	0.969846	0.991595	0.986248	1.0024	1.00833	0.994609				0.988203	0.981758	0.986515	0.962521	0.974674	0.953463	0.927808	0.95644	0.957945	0.982212	1.01259	0.978219	0.981388	0.977311	0.983933	1.00279	0.960991	0.965354	1.06858	0.976457	0.960852	1.04498	1.03377	1.04859
	sperm	boundaries 11 hpf	-0.0152436	16	1.05694	0.996382	0.989053	0.994908	0.98297	0.973497	0.968084	1.00381	0.991999	1.00253	0.975068	0.988168	0.994303	0.999596	0.99833				0.992658	1.00248	0.974581	0.923525	0.935962	0.930204	0.972031	0.967769	0.975313	0.965197	0.964347	0.973846	0.971568	1.00205	1.01572	0.977327	0.983764	0.977996	1.01385	0.982832	1.00666	0.994687	0.991466
	sperm	boundaries 11 hpf	-0.0152436	17	1.00485	1.01517	1.01676	1.01149	1.01131	1.05299	1.00575	1.0106	1.00364	0.987992	0.977577	0.977729	0.987742	0.988497	0.978909	0.988203				1.00633	0.939517	0.910076	0.912452	0.936875	0.937732	0.947439	0.938888	0.940963	0.936104	0.960042	0.951636	0.973531	1.00143	0.968983	0.978126	0.999569	0.974711	1.03979	1.01351	1.02384	1.03102
	sperm	boundaries 11 hpf	-0.0152436	18	1.00182	1.05804	0.972351	1.03249	1.01114	1.01922	1.04426	0.991035	1.0244	1.01144	0.99142	0.975739	0.988199	0.98908	0.997787	0.981758	0.992658				0.925989	0.879584	0.909272	0.92835	0.935675	0.95915	0.938923	0.94266	0.987229	0.965588	0.941956	0.969624	0.997865	0.973358	1.04109	0.998744	0.989259	0.956772	1.0238	1.01239	1.00409
	sperm	boundaries 11 hpf	-0.0152436	19	1.04014	0.992221	0.980997	1.04547	0.986643	0.984469	0.994833	1.01343	1.02849	1.02495	0.977157	1.02099	1.00832	1.01398	0.988911	0.986515	1.00248	1.00633				0.851692	0.875021	0.918475	0.907582	0.926243	0.920817	0.92555	0.924722	0.96767	0.974227	0.939294	0.974019	0.994203	0.995209	0.985933	0.975371	0.974763	1.03069	1.01238	1.00945
	sperm	boundaries 11 hpf	-0.0152436	20	1.04831	1.04923	1.01499	0.983131	1.01695	1.0088	0.974768	1.00072	0.983021	0.983347	1.01775	0.977794	0.991372	0.968811	0.980732	0.962521	0.974581	0.939517	0.925989				0.943869	0.945626	0.987376	0.965799	0.962656	1.0008	1.0063	0.984336	0.977237	0.970152	0.986618	1.0164	1.02657	1.03014	1.03911	1.00595	1.04284	1.0097	1.02176
	sperm	boundaries 11 hpf	-0.0152436	21	0.985857	1.0125	1.02794	0.976865	1.01523	1.01045	1.00535	0.97858	1.02061	0.972006	0.966899	0.960065	0.965179	0.957015	0.942994	0.974674	0.923525	0.910076	0.879584	0.851692				0.984447	0.973639	0.97025	0.989308	0.962783	0.989425	0.999047	1.00892	1.00053	1.01149	0.972802	0.987571	1.01591	1.02838	1.01002	0.99893	0.972619	1.03623
	sperm	boundaries 11 hpf	-0.0152436	22	1.03752	1.01719	0.979981	0.978633	0.984769	0.999752	0.971623	0.986397	0.980022	0.972012	0.979868	0.951552	0.952252	0.946935	0.958239	0.953463	0.935962	0.912452	0.909272	0.875021	0.943869				0.997196	0.986559	0.984684	0.981698	0.981162	0.965285	0.976518	0.990245	1.01821	1.02005	0.993089	1.01745	0.993189	1.03343	1.00464	1.03963	0.981565
	sperm	boundaries 11 hpf	-0.0152436	23	1.03303	0.992668	1.01762	0.977784	1.02884	1.00803	0.954273	0.960694	0.967189	0.992934	0.987035	0.93388	0.969877	0.973896	0.947883	0.927808	0.930204	0.936875	0.92835	0.918475	0.945626	0.984447				0.979482	0.989424	0.987532	0.978357	0.969876	1.02554	1.01831	0.988158	0.97446	1.0058	0.994632	1.01287	0.999837	1.01444	1.01576	1.00596
	sperm	boundaries 11 hpf	-0.0152436	24	1.00603	1.04115	0.976259	0.961261	1.00381	0.976224	1.0079	0.963259	0.948079	0.954423	0.923622	0.954382	0.967172	0.975671	0.959701	0.95644	0.972031	0.937732	0.935675	0.907582	0.987376	0.973639	0.997196				0.989525	0.979985	1.00579	0.98788	0.957071	0.997821	1.00643	1.02689	0.999788	1.00952	1.01547	0.989405	0.985367	1.03641	0.981646
	sperm	boundaries 11 hpf	-0.0152436	25	0.994691	1.01576	1.03116	1.0499	1.01875	1.00772	0.996947	1.00215	0.971015	1.03608	0.969611	0.99352	0.985451	0.969891	0.943551	0.957945	0.967769	0.947439	0.95915	0.926243	0.965799	0.97025	0.986559	0.979482				0.998936	0.986675	0.973139	0.964054	1.011	1.01014	1.0074	1.04308	1.00062	1.0045	1.01137	1.03218	1.00586	1.00653
	sperm	boundaries 11 hpf	-0.0152436	26	0.988338	1.00618	0.99707	0.986703	0.945483	1.02506	0.938497	0.989463	0.998578	0.994394	0.964237	0.989416	0.997277	0.997353	0.975325	0.982212	0.975313	0.938888	0.938923	0.920817	0.962656	0.989308	0.984684	0.989424	0.989525				0.998937	0.977522	0.981898	1.00743	1.01951	0.997724	1.00304	1.00813	0.990786	0.971801	0.988539	1.02075	1.03553
	sperm	boundaries 11 hpf	-0.0152436	27	1.02233	1.00334	1.01474	1.00895	0.98079	0.982644	1.01603	0.967609	0.995816	0.960384	0.984287	0.986139	1.00124	0.987084	0.988734	1.01259	0.965197	0.940963	0.94266	0.92555	1.0008	0.962783	0.981698	0.987532	0.979985	0.998936				0.981334	0.991813	0.981243	0.96844	0.988133	0.990218	0.985006	0.954692	0.964713	0.981235	0.996142	1.01259
	sperm	boundaries 11 hpf	-0.0152436	28	0.996142	1.03258	0.96862	1.05122	0.997047	1.01371	0.972482	1.02023	1.01217	1.00881	1.01687	1.01641	0.968909	0.968644	0.990776	0.978219	0.964347	0.936104	0.987229	0.924722	1.0063	0.989425	0.981162	0.978357	1.00579	0.986675	0.998937				0.998499	0.995336	0.993038	0.995949	0.985518	0.99713	1.01155	0.972033	0.988035	0.999699	0.997262
	sperm	boundaries 11 hpf	-0.0152436	29	0.9913	1.02827	1.01497	1.00614	1.0454	1.02945	0.993906	0.999767	0.996644	1.00112	0.971525	0.977272	0.979005	0.954246	0.986787	0.981388	0.973846	0.960042	0.965588	0.96767	0.984336	0.999047	0.965285	0.969876	0.98788	0.973139	0.977522	0.981334				0.997805	1.00464	0.990797	1.00072	1.02832	1.01299	1.02876	0.999507	1.01405	0.991549
	sperm	boundaries 11 hpf	-0.0152436	30	0.985143	1.03731	0.978252	1.02216	0.994061	1.01482	0.99672	0.98256	0.973984	1.02608	0.99316	0.989482	0.993858	1.04599	0.952265	0.977311	0.971568	0.951636	0.941956	0.974227	0.977237	1.00892	0.976518	1.02554	0.957071	0.964054	0.981898	0.991813	0.998499				0.985891	0.98761	0.975764	0.985488	0.9811	1.01723	1.00255	1.00856	0.989234
	sperm	boundaries 11 hpf	-0.0152436	31	1.01486	1.05975	0.988433	1.00859	0.992567	1.01564	0.983478	1.00672	0.96428	1.01794	0.993115	0.997251	0.96204	1.01088	0.965164	0.983933	1.00205	0.973531	0.969624	0.939294	0.970152	1.00053	0.990245	1.01831	0.997821	1.011	1.00743	0.981243	0.995336	0.997805				0.977199	1.00504	1.00463	0.987194	1.00094	1.00008	1.00936	0.994233
	sperm	boundaries 11 hpf	-0.0152436	32	0.985097	1.00661	1.02885	1.01841	1.07205	1.08119	0.997965	0.950673	0.990529	0.993343	0.995354	0.970123	0.994635	0.971863	1.02082	1.00279	1.01572	1.00143	0.997865	0.974019	0.986618	1.01149	1.01821	0.988158	1.00643	1.01014	1.01951	0.96844	0.993038	1.00464	0.985891				1.00441	0.98873	0.982415	0.988917	0.996677	1.00201	0.987754
	sperm	boundaries 11 hpf	-0.0152436	33	0.99824	1.04219	1.01859	1.05562	1.03483	1.01479	1.00441	0.99381	1.0393	0.944845	0.973204	0.99396	0.94998	0.996224	0.92493	0.960991	0.977327	0.968983	0.973358	0.994203	1.0164	0.972802	1.02005	0.97446	1.02689	1.0074	0.997724	0.988133	0.995949	0.990797	0.98761	0.977199				0.992956	1.00465	0.999726	1.0011	0.99541	0.989227
	sperm	boundaries 11 hpf	-0.0152436	34	0.973015	1.00681	0.983861	0.971753	1.03074	0.989182	1.02019	0.988217	1.02019	0.983201	0.999718	1.00335	1.01781	1.00094	0.990469	0.965354	0.983764	0.978126	1.04109	0.995209	1.02657	0.987571	0.993089	1.0058	0.999788	1.04308	1.00304	0.990218	0.985518	1.00072	0.975764	1.00504	1.00441				0.98982	0.973777	0.989752	0.976595	1.00107
	sperm	boundaries 11 hpf	-0.0152436	35	1.02798	1.01039	1.02228	1.03455	0.993206	1.01769	0.975171	1.03914	1.01913	1.00587	0.978318	0.966754	0.979896	1.00617	1.00785	1.06858	0.977996	0.999569	0.998744	0.985933	1.03014	1.01591	1.01745	0.994632	1.00952	1.00062	1.00813	0.985006	0.99713	1.02832	0.985488	1.00463	0.98873	0.992956				0.98094	0.988328	0.99992	0.996527
	sperm	boundaries 11 hpf	-0.0152436	36	1.00296	0.976757	0.983996	1.04495	1.01954	1.02332	1.0287	1.02441	1.02328	1.00527	0.973228	0.986277	1.00789	1.03292	0.980877	0.976457	1.01385	0.974711	0.989259	0.975371	1.03911	1.02838	0.993189	1.01287	1.01547	1.0045	0.990786	0.954692	1.01155	1.01299	0.9811	0.987194	0.982415	1.00465	0.98982				1.00906	1.02149	1.00633
	sperm	boundaries 11 hpf	-0.0152436	37	1.07099	1.01266	0.995902	1.01654	0.951035	1.01739	1.00246	1.07597	1.03286	1.01422	1.00612	0.999024	1.03538	1.02748	0.97623	0.960852	0.982832	1.03979	0.956772	0.974763	1.00595	1.01002	1.03343	0.999837	0.989405	1.01137	0.971801	0.964713	0.972033	1.02876	1.01723	1.00094	0.988917	0.999726	0.973777	0.98094				1.00873	1.00562
	sperm	boundaries 11 hpf	-0.0152436	38	1.01395	1.00498	1.02828	1.04292	1.04315	0.945644	0.969646	0.94794	1.00651	1.03863	0.98407	1.04118	1.00307	1.01757	1.01623	1.04498	1.00666	1.01351	1.0238	1.03069	1.04284	0.99893	1.00464	1.01444	0.985367	1.03218	0.988539	0.981235	0.988035	0.999507	1.00255	1.00008	0.996677	1.0011	0.989752	0.988328	1.00906				0.983666
	sperm	boundaries 11 hpf	-0.0152436	39	0.971386	0.99544	1.02907	0.998913	0.99907	1.02686	1.04291	1.01156	0.98132	1.00572	0.997385	0.976712	0.988864	1.00297	1.01038	1.03377	0.994687	1.02384	1.01239	1.01238	1.0097	0.972619	1.03963	1.01576	1.03641	1.00586	1.02075	0.996142	0.999699	1.01405	1.00856	1.00936	1.00201	0.99541	0.976595	0.99992	1.02149	1.00873
	sperm	boundaries 11 hpf	-0.0152436	40	0.991029	1.04569	1.05539	1.08676	1.04515	1.02443	0.999952	1.04423	1.04027	0.937584	0.995994	0.98573	1.04395	1.02497	1.05414	1.04859	0.991466	1.03102	1.00409	1.00945	1.02176	1.03623	0.981565	1.00596	0.981646	1.00653	1.03553	1.01259	0.997262	0.991549	0.989234	0.994233	0.987754	0.989227	1.00107	0.996527	1.00633	1.00562	0.983666
	Wild-Type_2.75	boundaries 11 hpf	-0.0149789	0			1.00071	0.979467	0.99608	0.979326	0.989715	0.997152	0.972294	0.981021	1.01774	0.996557	0.974216	1.01617	0.972774	0.970066	1.02459	1.01561	0.998528	1.00851	1.00061	0.973875	0.964571	0.986946	0.969912	0.987735	0.996716	0.999202	1.0553	1.0079	1.00735	0.945818	1.02916	0.958453	0.984224	1.00045	1.01013	0.954925	0.953863	1.03263	1.03035
	Wild-Type_2.75	boundaries 11 hpf	-0.0149789	1				0.989097	0.996257	0.985787	1.00088	0.982867	0.994591	1.00652	1.00682	1.01134	1.00874	1.0105	1.0007	0.993988	0.992771	1.01015	1.02624	1.01394	0.960526	0.989655	1.01712	0.941356	0.985426	0.998562	0.981733	1.01479	0.979763	0.96858	0.94405	0.983976	0.957264	1.00839	0.970182	1.01333	0.984502	0.963099	0.978478	0.999929	1.04878
	Wild-Type_2.75	boundaries 11 hpf	-0.0149789	2	1.00071				0.995352	0.990056	1.01073	1.01211	0.981343	1.00747	1.02186	1.01793	1.00962	1.01638	1.01711	1.0284	1.02443	0.993294	0.985679	1.01206	0.978183	0.970944	0.947393	0.939737	0.98505	0.997792	0.965267	0.97443	1.01735	0.985334	0.978122	0.994922	1.00651	0.958529	0.971356	1.00547	0.990324	0.978963	0.969881	0.968392	1.01496
	Wild-Type_2.75	boundaries 11 hpf	-0.0149789	3	0.979467	0.989097				1.00796	0.989971	1.00765	1.0054	0.99265	0.984146	0.976593	1.03203	0.988207	1.01347	1.02516	0.965687	1.02389	0.946302	0.97254	1.00878	0.959668	0.962299	0.982206	0.944679	0.995874	0.980213	1.00118	1.02133	0.944187	1.00496	1.01447	0.993422	1.00155	1.0062	1.03421	0.927786	0.945073	1.01459	0.99756	1.02881
	Wild-Type_2.75	boundaries 11 hpf	-0.0149789	4	0.99608	0.996257	0.995352				0.996222	1.00563	0.996758	0.968142	1.01767	0.993287	1.01132	1.02959	0.981178	1.0012	0.981683	1.00574	1.00983	0.988371	0.948803	0.937322	0.975131	1.00315	0.974917	0.988122	1.00663	0.952329	0.969717	0.991845	0.938485	1.02402	0.995472	1.03363	1.0175	0.976608	0.991965	1.00366	0.965994	1.01188	0.993466
	Wild-Type_2.75	boundaries 11 hpf	-0.0149789	5	0.979326	0.985787	0.990056	1.00796				0.989488	0.997892	0.983036	0.993421	0.994295	0.995667	1.08603	1.01588	0.991689	1.00924	0.983471	0.998409	1.00049	0.987173	0.962921	0.974719	0.955949	0.961771	0.981074	0.97428	0.949559	0.962092	1.00061	0.942708	1.0199	1.0213	0.981122	0.989279	0.99509	1.00359	0.939753	0.991028	1.0235	1.00414
	Wild-Type_2.75	boundaries 11 hpf	-0.0149789	6	0.989715	1.00088	1.01073	0.989971	0.996222				0.996952	0.991375	0.994013	1.01377	1.00852	1.00408	1.02487	0.997571	0.971931	0.952534	0.998661	1.00362	0.976847	0.989291	0.971472	1.00433	0.946549	0.956596	0.976714	0.959132	0.987195	0.988463	0.948031	1.03522	0.979065	1.03653	0.993869	0.994725	1.0095	0.947643	0.926812	0.992886	0.99037
	Wild-Type_2.75	boundaries 11 hpf	-0.0149789	7	0.997152	0.982867	1.01211	1.00765	1.00563	0.989488				1.0014	1.00957	1.00868	0.988129	1.00243	0.987656	0.969452	0.988282	1.05115	0.993449	1.06808	0.998644	0.938621	0.960794	0.985157	0.97664	0.982412	0.979615	0.965353	0.978727	0.929212	0.989965	0.93674	0.975763	0.973428	0.978301	1.01254	1.03045	0.948908	0.993687	0.964287	0.972442
	Wild-Type_2.75	boundaries 11 hpf	-0.0149789	8	0.972294	0.994591	0.981343	1.0054	0.996758	0.997892	0.996952				0.998834	1.01714	1.00163	0.990448	0.991332	0.967897	0.99637	0.988229	1.01096	1.00358	1.01252	0.931379	0.971974	0.974544	0.953489	0.954437	0.973635	0.989096	0.936129	0.956253	0.942855	0.98849	0.996757	1.00635	0.915331	1.03471	0.972579	0.985144	1.04398	0.945895	1.02371
	Wild-Type_2.75	boundaries 11 hpf	-0.0149789	9	0.981021	1.00652	1.00747	0.99265	0.968142	0.983036	0.991375	1.0014				0.99714	0.974466	1.00451	0.972214	0.992718	0.981868	0.979136	1.00274	1.01437	0.935187	0.940448	0.981481	0.938371	0.954186	0.98056	1.00116	0.94856	0.95423	1.02332	1.00784	0.986861	1.00285	0.947951	0.932615	0.996474	0.971894	1.00846	0.968331	0.972423	0.954001
	Wild-Type_2.75	boundaries 11 hpf	-0.0149789	10	1.01774	1.00682	1.02186	0.984146	1.01767	0.993421	0.994013	1.00957	0.998834				0.992715	0.980266	0.993769	0.992825	0.979465	1.01329	0.993416	0.971752	0.952925	0.967923	0.940891	0.934766	0.992134	0.929711	0.930089	0.951484	1.02141	0.965497	1.00137	0.996235	0.978337	0.982368	0.951161	0.97478	1.03879	0.930499	0.993749	1.00696	0.967177
	Wild-Type_2.75	boundaries 11 hpf	-0.0149789	11	0.996557	1.01134	1.01793	0.976593	0.993287	0.994295	1.01377	1.00868	1.01714	0.99714				0.970013	0.997063	0.991712	0.996483	0.987554	0.971298	0.998664	0.95176	0.957904	0.971208	0.923083	0.972822	0.927432	0.948534	0.9738	0.963424	0.951763	0.987451	1.01942	0.999289	0.983182	0.967597	1.01278	0.987418	0.985127	0.999592	1.00194	0.984339
	Wild-Type_2.75	boundaries 11 hpf	-0.0149789	12	0.974216	1.00874	1.00962	1.03203	1.01132	0.995667	1.00852	0.988129	1.00163	0.974466	0.992715				0.992623	0.998943	0.985826	0.978562	1.03282	1.00388	0.946889	0.9398	0.957543	0.970506	1.01396	0.984408	0.949373	0.971858	0.990714	0.965443	0.945817	1.00003	0.980435	0.987729	0.99988	0.978788	0.971019	1.03336	1.01412	0.979332	0.985643
	Wild-Type_2.75	boundaries 11 hpf	-0.0149789	13	1.01617	1.0105	1.01638	0.988207	1.02959	1.08603	1.00408	1.00243	0.990448	1.00451	0.980266	0.970013				0.983815	1.00394	0.996462	0.990648	0.967618	0.961973	0.937805	0.961033	0.969036	0.970914	0.967806	0.990077	1.00313	0.945253	0.941008	0.964706	0.944161	0.934137	0.986714	0.953585	0.98157	0.983351	1.00283	0.982894	0.988981	0.964328
	Wild-Type_2.75	boundaries 11 hpf	-0.0149789	14	0.972774	1.0007	1.01711	1.01347	0.981178	1.01588	1.02487	0.987656	0.991332	0.972214	0.993769	0.997063	0.992623				1.00415	0.993316	1.00477	0.988245	0.934496	0.969592	0.916886	0.970488	0.934009	0.953849	0.95479	0.964253	0.97196	0.989058	0.9578	0.96362	0.972924	0.981821	0.974927	0.991814	1.01125	1.00101	0.973437	0.971725	0.986843
	Wild-Type_2.75	boundaries 11 hpf	-0.0149789	15	0.970066	0.993988	1.0284	1.02516	1.0012	0.991689	0.997571	0.969452	0.967897	0.992718	0.992825	0.991712	0.998943	0.983815				1.00461	0.988805	0.995019	0.968808	0.941126	0.965918	0.933223	0.948271	1.00425	0.948976	0.968476	0.945216	0.959704	0.978196	0.969102	0.974512	0.941809	0.981787	1.02662	1.05385	0.965223	1.01173	0.995652	1.02727
	Wild-Type_2.75	boundaries 11 hpf	-0.0149789	16	1.02459	0.992771	1.02443	0.965687	0.981683	1.00924	0.971931	0.988282	0.99637	0.981868	0.979465	0.996483	0.985826	1.00394	1.00415				0.985307	1.00656	0.95228	0.94067	0.944909	0.938238	0.958541	0.977862	0.95323	0.969863	0.951414	0.946051	0.9724	0.962431	0.962135	0.948286	0.952375	1.01575	0.960145	0.975375	1.01191	0.978108	0.97991
	Wild-Type_2.75	boundaries 11 hpf	-0.0149789	17	1.01561	1.01015	0.993294	1.02389	1.00574	0.983471	0.952534	1.05115	0.988229	0.979136	1.01329	0.987554	0.978562	0.996462	0.993316	1.00461				0.995279	0.948572	0.909034	0.925231	0.932515	0.956076	0.965089	0.951339	0.949647	0.97233	0.982849	0.933288	0.975478	0.961291	0.938313	0.984119	1.01664	0.981363	0.987761	1.00292	1.03195	0.953394
	Wild-Type_2.75	boundaries 11 hpf	-0.0149789	18	0.998528	1.02624	0.985679	0.946302	1.00983	0.998409	0.998661	0.993449	1.01096	1.00274	0.993416	0.971298	1.03282	0.990648	1.00477	0.988805	0.985307				0.917282	0.864127	0.890271	0.912544	0.903044	0.923947	0.923902	0.982876	0.980515	0.969847	0.943796	0.939179	0.95913	0.964807	0.964436	0.942428	0.964575	0.983993	0.977653	0.986817	1.01734
	Wild-Type_2.75	boundaries 11 hpf	-0.0149789	19	1.00851	1.01394	1.01206	0.97254	0.988371	1.00049	1.00362	1.06808	1.00358	1.01437	0.971752	0.998664	1.00388	0.967618	0.988245	0.995019	1.00656	0.995279				0.853631	0.878454	0.9023	0.900496	0.90947	0.92874	0.941755	0.94267	0.958212	0.964465	0.914274	0.953718	0.95555	0.972732	0.982739	0.974404	0.983297	0.994764	0.965743	0.938523
	Wild-Type_2.75	boundaries 11 hpf	-0.0149789	20	1.00061	0.960526	0.978183	1.00878	0.948803	0.987173	0.976847	0.998644	1.01252	0.935187	0.952925	0.95176	0.946889	0.961973	0.934496	0.968808	0.95228	0.948572	0.917282				0.948484	0.968993	0.952604	0.972902	0.969851	0.945549	0.958327	0.978577	0.988853	0.971983	1.00078	1.01043	0.983385	1.02645	1.00642	0.965108	1.0166	0.948501	1.00604
	Wild-Type_2.75	boundaries 11 hpf	-0.0149789	21	0.973875	0.989655	0.970944	0.959668	0.937322	0.962921	0.989291	0.938621	0.931379	0.940448	0.967923	0.957904	0.9398	0.937805	0.969592	0.941126	0.94067	0.909034	0.864127	0.853631				0.982115	0.97625	0.994403	0.986363	0.978871	0.973706	0.98381	0.966109	0.979644	1.00646	0.985778	0.96405	0.976763	1.01028	0.935605	0.950959	0.998337	0.983842
	Wild-Type_2.75	boundaries 11 hpf	-0.0149789	22	0.964571	1.01712	0.947393	0.962299	0.975131	0.974719	0.971472	0.960794	0.971974	0.981481	0.940891	0.971208	0.957543	0.961033	0.916886	0.965918	0.944909	0.925231	0.890271	0.878454	0.948484				1.00442	0.991663	1.00101	0.987313	1.01462	0.998624	0.962805	0.999979	0.975832	0.968157	0.999563	1.0019	0.978754	0.984286	0.991608	1.00829	0.985761
	Wild-Type_2.75	boundaries 11 hpf	-0.0149789	23	0.986946	0.941356	0.939737	0.982206	1.00315	0.955949	1.00433	0.985157	0.974544	0.938371	0.934766	0.923083	0.970506	0.969036	0.970488	0.933223	0.938238	0.932515	0.912544	0.9023	0.968993	0.982115				1.0075	0.984633	0.98055	0.992946	0.971448	0.968145	1.01129	0.986482	1.01413	0.98068	1.00117	0.996641	1.00431	1.00576	1.03447	0.985127
	Wild-Type_2.75	boundaries 11 hpf	-0.0149789	24	0.969912	0.985426	0.98505	0.944679	0.974917	0.961771	0.946549	0.97664	0.953489	0.954186	0.992134	0.972822	1.01396	0.970914	0.934009	0.948271	0.958541	0.956076	0.903044	0.900496	0.952604	0.97625	1.00442				0.974673	0.989617	0.982234	0.96564	0.998873	0.98418	1.00465	0.988334	0.969696	0.98862	1.01371	0.993292	0.999162	0.983407	1.00796
	Wild-Type_2.75	boundaries 11 hpf	-0.0149789	25	0.987735	0.998562	0.997792	0.995874	0.988122	0.981074	0.956596	0.982412	0.954437	0.98056	0.929711	0.927432	0.984408	0.967806	0.953849	1.00425	0.977862	0.965089	0.923947	0.90947	0.972902	0.994403	0.991663	1.0075				0.987961	0.987317	0.983067	0.965897	0.984389	1.01104	1.01893	0.97443	0.940117	0.961506	0.988229	1.0234	0.999065	1.03483
	Wild-Type_2.75	boundaries 11 hpf	-0.0149789	26	0.996716	0.981733	0.965267	0.980213	1.00663	0.97428	0.976714	0.979615	0.973635	1.00116	0.930089	0.948534	0.949373	0.990077	0.95479	0.948976	0.95323	0.951339	0.923902	0.92874	0.969851	0.986363	1.00101	0.984633	0.974673				0.991254	0.968168	0.987686	0.995391	1.00155	0.985648	0.966931	1.00841	0.988292	1.01833	0.970168	1.02699	0.999355
	Wild-Type_2.75	boundaries 11 hpf	-0.0149789	27	0.999202	1.01479	0.97443	1.00118	0.952329	0.949559	0.959132	0.965353	0.989096	0.94856	0.951484	0.9738	0.971858	1.00313	0.964253	0.968476	0.969863	0.949647	0.982876	0.941755	0.945549	0.978871	0.987313	0.98055	0.989617	0.987961				0.984958	0.980677	0.976076	0.974417	0.989312	0.986556	0.989643	0.987061	0.950001	1.02053	1.00103	1.0268
	Wild-Type_2.75	boundaries 11 hpf	-0.0149789	28	1.0553	0.979763	1.01735	1.02133	0.969717	0.962092	0.987195	0.978727	0.936129	0.95423	1.02141	0.963424	0.990714	0.945253	0.97196	0.945216	0.951414	0.97233	0.980515	0.94267	0.958327	0.973706	1.01462	0.992946	0.982234	0.987317	0.991254				0.984354	1.01466	0.982579	0.977892	0.992419	0.972888	0.968016	0.955762	1.0136	1.0084	1.02175
	Wild-Type_2.75	boundaries 11 hpf	-0.0149789	29	1.0079	0.96858	0.985334	0.944187	0.991845	1.00061	0.988463	0.929212	0.956253	1.02332	0.965497	0.951763	0.965443	0.941008	0.989058	0.959704	0.946051	0.982849	0.969847	0.958212	0.978577	0.98381	0.998624	0.971448	0.96564	0.983067	0.968168	0.984958				1.00297	0.989662	0.994313	0.971147	0.970538	1.01212	1.00821	0.976805	1.00469	1.00599
	Wild-Type_2.75	boundaries 11 hpf	-0.0149789	30	1.00735	0.94405	0.978122	1.00496	0.938485	0.942708	0.948031	0.989965	0.942855	1.00784	1.00137	0.987451	0.945817	0.964706	0.9578	0.978196	0.9724	0.933288	0.943796	0.964465	0.988853	0.966109	0.962805	0.968145	0.998873	0.965897	0.987686	0.980677	0.984354				0.990439	0.991842	0.9888	0.997117	0.982109	0.981922	0.999702	0.987354	1.00733
	Wild-Type_2.75	boundaries 11 hpf	-0.0149789	31	0.945818	0.983976	0.994922	1.01447	1.02402	1.0199	1.03522	0.93674	0.98849	0.986861	0.996235	1.01942	1.00003	0.944161	0.96362	0.969102	0.962431	0.975478	0.939179	0.914274	0.971983	0.979644	0.999979	1.01129	0.98418	0.984389	0.995391	0.976076	1.01466	1.00297				0.995475	0.995803	1.00067	0.98987	0.973271	1.00137	1.05807	0.9838
	Wild-Type_2.75	boundaries 11 hpf	-0.0149789	32	1.02916	0.957264	1.00651	0.993422	0.995472	1.0213	0.979065	0.975763	0.996757	1.00285	0.978337	0.999289	0.980435	0.934137	0.972924	0.974512	0.962135	0.961291	0.95913	0.953718	1.00078	1.00646	0.975832	0.986482	1.00465	1.01104	1.00155	0.974417	0.982579	0.989662	0.990439				0.985377	0.990319	0.990769	0.99376	0.989224	1.02734	1.00208
	Wild-Type_2.75	boundaries 11 hpf	-0.0149789	33	0.958453	1.00839	0.958529	1.00155	1.03363	0.981122	1.03653	0.973428	1.00635	0.947951	0.982368	0.983182	0.987729	0.986714	0.981821	0.941809	0.948286	0.938313	0.964807	0.95555	1.01043	0.985778	0.968157	1.01413	0.988334	1.01893	0.985648	0.989312	0.977892	0.994313	0.991842	0.995475				0.997722	1.00385	0.997476	0.996913	1.00431	0.982805
	Wild-Type_2.75	boundaries 11 hpf	-0.0149789	34	0.984224	0.970182	0.971356	1.0062	1.0175	0.989279	0.993869	0.978301	0.915331	0.932615	0.951161	0.967597	0.99988	0.953585	0.974927	0.981787	0.952375	0.984119	0.964436	0.972732	0.983385	0.96405	0.999563	0.98068	0.969696	0.97443	0.966931	0.986556	0.992419	0.971147	0.9888	0.995803	0.985377				0.979803	0.985949	0.988081	0.99305	0.996575
	Wild-Type_2.75	boundaries 11 hpf	-0.0149789	35	1.00045	1.01333	1.00547	1.03421	0.976608	0.99509	0.994725	1.01254	1.03471	0.996474	0.97478	1.01278	0.978788	0.98157	0.991814	1.02662	1.01575	1.01664	0.942428	0.982739	1.02645	0.976763	1.0019	1.00117	0.98862	0.940117	1.00841	0.989643	0.972888	0.970538	0.997117	1.00067	0.990319	0.997722				0.997074	0.987475	1.00464	0.974621
	Wild-Type_2.75	boundaries 11 hpf	-0.0149789	36	1.01013	0.984502	0.990324	0.927786	0.991965	1.00359	1.0095	1.03045	0.972579	0.971894	1.03879	0.987418	0.971019	0.983351	1.01125	1.05385	0.960145	0.981363	0.964575	0.974404	1.00642	1.01028	0.978754	0.996641	1.01371	0.961506	0.988292	0.987061	0.968016	1.01212	0.982109	0.98987	0.990769	1.00385	0.979803				0.996564	1.00701	1.01801
	Wild-Type_2.75	boundaries 11 hpf	-0.0149789	37	0.954925	0.963099	0.978963	0.945073	1.00366	0.939753	0.947643	0.948908	0.985144	1.00846	0.930499	0.985127	1.03336	1.00283	1.00101	0.965223	0.975375	0.987761	0.983993	0.983297	0.965108	0.935605	0.984286	1.00431	0.993292	0.988229	1.01833	0.950001	0.955762	1.00821	0.981922	0.973271	0.99376	0.997476	0.985949	0.997074				0.983356	0.990795
	Wild-Type_2.75	boundaries 11 hpf	-0.0149789	38	0.953863	0.978478	0.969881	1.01459	0.965994	0.991028	0.926812	0.993687	1.04398	0.968331	0.993749	0.999592	1.01412	0.982894	0.973437	1.01173	1.01191	1.00292	0.977653	0.994764	1.0166	0.950959	0.991608	1.00576	0.999162	1.0234	0.970168	1.02053	1.0136	0.976805	0.999702	1.00137	0.989224	0.996913	0.988081	0.987475	0.996564				0.9986
	Wild-Type_2.75	boundaries 11 hpf	-0.0149789	39	1.03263	0.999929	0.968392	0.99756	1.01188	1.0235	0.992886	0.964287	0.945895	0.972423	1.00696	1.00194	0.979332	0.988981	0.971725	0.995652	0.978108	1.03195	0.986817	0.965743	0.948501	0.998337	1.00829	1.03447	0.983407	0.999065	1.02699	1.00103	1.0084	1.00469	0.987354	1.05807	1.02734	1.00431	0.99305	1.00464	1.00701	0.983356
	Wild-Type_2.75	boundaries 11 hpf	-0.0149789	40	1.03035	1.04878	1.01496	1.02881	0.993466	1.00414	0.99037	0.972442	1.02371	0.954001	0.967177	0.984339	0.985643	0.964328	0.986843	1.02727	0.97991	0.953394	1.01734	0.938523	1.00604	0.983842	0.985761	0.985127	1.00796	1.03483	0.999355	1.0268	1.02175	1.00599	1.00733	0.9838	1.00208	0.982805	0.996575	0.974621	1.01801	0.990795	0.9986
	WT	boundaries 11 hpf	-0.0512546	0			0.986573	0.983197	1.01506	1.00142	0.992476	0.989683	0.99278	1.00074	1.00425	0.98139	0.988087	0.994258	0.999701	0.990864	1.00464	1.02968	1.0411	1.03437	0.980278	0.944166	0.912822	0.947981	0.940375	0.985769	0.988027	0.990628	0.96541	0.970674	0.944117	1.00214	0.969051	0.963476	0.990081	1.01527	1.03566	0.949874	0.996318	0.966665	1.00936
	WT	boundaries 11 hpf	-0.0512546	1				0.982494	1.00566	1.00567	1.00198	1.00881	1.00527	1.00086	1.00399	1.02907	0.982133	0.981841	1.03504	1.00081	1.01164	1.03632	1.04368	1.04497	0.99956	0.959029	0.928988	0.97511	0.99943	0.953569	0.971356	0.96425	0.968565	0.973316	0.999185	0.958892	0.943528	0.991141	1.0053	1.04512	1.03395	0.971912	1.01918	1.00858	0.954979
	WT	boundaries 11 hpf	-0.0512546	2	0.986573				0.987262	0.997274	0.993752	0.997326	0.983412	1.01152	1.02053	1.01587	1.00022	0.986095	1.05928	1.01621	1.02191	0.974234	1.03965	1.08049	0.98395	0.955769	0.936022	0.930017	0.920301	0.959367	0.949714	0.965039	0.970075	0.942027	0.996269	0.982175	0.951442	1.00796	1.00096	0.934543	0.973646	0.98481	0.992759	1.02076	1.03957
	WT	boundaries 11 hpf	-0.0512546	3	0.983197	0.982494				1.00554	1.00354	1.00992	0.995412	0.991593	1.02262	0.985128	0.995517	1.03177	1.01833	0.998509	1.0393	1.0208	1.03976	1.03118	1.01138	0.9312	0.92055	0.932259	0.937916	0.968766	0.954316	0.983019	0.941666	0.925992	0.981055	1.01887	1.0126	1.04607	0.988483	1.04714	1.01563	0.999244	0.975592	0.999103	1.03037
	WT	boundaries 11 hpf	-0.0512546	4	1.01506	1.00566	0.987262				1.01518	1.00525	0.994444	0.990777	0.99787	1.00702	0.993951	1.02603	1.0316	1.02326	0.990304	1.03769	1.05463	1.03241	0.99913	0.950798	0.923111	0.962389	0.932763	0.939611	1.00114	0.966365	1.00945	0.964125	0.961135	0.973064	1.02861	0.994289	1.00557	0.962287	1.0143	1.00848	0.944923	0.993057	0.996426
	WT	boundaries 11 hpf	-0.0512546	5	1.00142	1.00567	0.997274	1.00554				1.01626	1.00939	0.996588	1.01938	0.986946	1.00061	1.0392	0.998365	1.02689	0.978296	1.03775	1.03864	1.04114	0.991068	0.955023	0.962912	0.919224	0.931894	0.922378	0.99496	0.923469	0.953793	0.944159	0.985167	0.966744	0.996826	0.976505	1.00382	0.996206	0.996284	0.982933	0.964842	0.982833	0.972185
	WT	boundaries 11 hpf	-0.0512546	6	0.992476	1.00198	0.993752	1.00354	1.01518				0.995843	0.99777	1.00493	1.00319	0.981402	1.03369	1.00971	1.00114	1.00351	1.03372	1.04842	1.03665	1.01255	0.945708	0.933366	0.942154	0.938472	0.946904	0.936466	0.986954	0.929637	0.941019	0.952388	1.00113	0.987485	1.01374	1.00611	1.01451	1.00698	1.03827	1.00182	0.954928	1.03677
	WT	boundaries 11 hpf	-0.0512546	7	0.989683	1.00881	0.997326	1.00992	1.00525	1.01626				1.00889	1.02368	0.996212	1.00604	1.00896	1.0253	1.00438	1.0017	1.01857	1.05898	1.07608	0.992841	0.955861	0.966751	0.937341	0.960386	0.923159	0.940021	0.950151	0.960913	1.00217	0.91824	1.01949	1.02062	0.97642	0.996358	0.980729	1.0026	1.01381	1.02348	1.01378	0.987459
	WT	boundaries 11 hpf	-0.0512546	8	0.99278	1.00527	0.983412	0.995412	0.994444	1.00939	0.995843				0.991996	1.00905	0.999665	1.02566	1.02111	1.00386	1.01077	1.02596	1.03334	1.08497	1.01559	0.963984	0.944604	0.942858	0.968391	0.920281	0.95769	0.972767	0.978826	0.970394	0.965008	0.966136	1.02777	0.997088	0.98251	0.962804	0.996996	0.964747	0.96022	1.00051	1.00351
	WT	boundaries 11 hpf	-0.0512546	9	1.00074	1.00086	1.01152	0.991593	0.990777	0.996588	0.99777	1.00889				1.00524	0.992557	1.00221	1.02478	1.01906	0.987137	1.01379	1.02423	1.05475	1.02002	0.938448	0.943351	0.955459	0.938487	0.928683	0.933132	0.975736	0.942483	1.01119	0.970119	0.98252	0.938086	0.981343	0.990415	0.973794	0.986263	0.977898	0.993678	1.03454	0.932472
	WT	boundaries 11 hpf	-0.0512546	10	1.00425	1.00399	1.02053	1.02262	0.99787	1.01938	1.00493	1.02368	0.991996				0.985083	1.01502	1.00665	1.00609	1.00856	1.01614	1.03999	1.05826	1.01957	0.943904	0.939145	0.934594	0.95127	0.990402	0.962236	0.940885	0.955835	0.989467	0.968396	0.969157	0.962058	0.984127	0.987565	1.02454	1.02383	0.985491	0.990451	1.01637	0.962371
	WT	boundaries 11 hpf	-0.0512546	11	0.98139	1.02907	1.01587	0.985128	1.00702	0.986946	1.00319	0.996212	1.00905	1.00524				1.0175	1.00238	1.02111	1.01647	1.0192	1.02556	1.05356	1.01103	0.934833	0.923965	0.921748	0.93707	0.938492	0.955996	0.945148	0.955611	0.949305	0.96597	0.959035	0.976974	0.981856	0.965955	0.97796	0.990792	0.969698	0.991036	0.949198	0.943602
	WT	boundaries 11 hpf	-0.0512546	12	0.988087	0.982133	1.00022	0.995517	0.993951	1.00061	0.981402	1.00604	0.999665	0.992557	0.985083				1.00778	1.00886	1.02308	1.01796	1.0449	1.0772	1.028	0.91212	0.923935	0.901955	0.91965	0.927057	0.925402	0.947246	0.939724	0.946324	0.950509	0.951323	0.982538	0.950833	0.939766	0.9853	0.970133	0.983434	0.976782	0.948857	0.958844
	WT	boundaries 11 hpf	-0.0512546	13	0.994258	0.981841	0.986095	1.03177	1.02603	1.0392	1.03369	1.00896	1.02566	1.00221	1.01502	1.0175				1.00513	1.00129	1.01946	1.04113	1.07219	1.02193	0.920496	0.904382	0.889337	0.922383	0.929691	0.912134	0.939133	0.927899	0.949351	0.945646	0.931198	0.945039	0.97761	0.934922	0.969886	0.985164	1.00362	0.958293	0.997685	0.977599
	WT	boundaries 11 hpf	-0.0512546	14	0.999701	1.03504	1.05928	1.01833	1.0316	0.998365	1.00971	1.0253	1.02111	1.02478	1.00665	1.00238	1.00778				1.01867	1.03647	1.04577	1.05784	0.992894	0.896801	0.883093	0.897273	0.892658	0.901297	0.921923	0.928365	0.964658	0.929632	0.932066	0.936473	0.908497	0.936881	0.954942	0.934755	0.972036	0.959235	0.967222	0.99938	1.00819
	WT	boundaries 11 hpf	-0.0512546	15	0.990864	1.00081	1.01621	0.998509	1.02326	1.02689	1.00114	1.00438	1.00386	1.01906	1.00609	1.02111	1.00886	1.00513				1.01935	1.04295	1.05587	0.994928	0.89319	0.859543	0.876039	0.873394	0.897779	0.908479	0.923789	0.923151	0.902215	0.902706	0.924698	0.946289	0.934906	0.916342	0.952179	0.988805	0.960149	0.996592	0.93779	0.974612
	WT	boundaries 11 hpf	-0.0512546	16	1.00464	1.01164	1.02191	1.0393	0.990304	0.978296	1.00351	1.0017	1.01077	0.987137	1.00856	1.01647	1.02308	1.00129	1.01867				1.03157	1.04981	0.960726	0.873553	0.851788	0.869784	0.884524	0.893243	0.917484	0.92339	0.919098	0.915958	0.952619	0.936111	0.918685	0.958333	0.929442	0.990271	1.02826	0.953287	0.95796	0.958883	0.964753
	WT	boundaries 11 hpf	-0.0512546	17	1.02968	1.03632	0.974234	1.0208	1.03769	1.03775	1.03372	1.01857	1.02596	1.01379	1.01614	1.0192	1.01796	1.01946	1.03647	1.01935				1.04526	0.947803	0.843159	0.836787	0.853124	0.855541	0.889391	0.903692	0.907627	0.924772	0.935584	0.943569	0.910687	0.944213	0.983702	0.97146	0.96852	0.961558	0.95496	0.985829	0.950719	0.946894
	WT	boundaries 11 hpf	-0.0512546	18	1.0411	1.04368	1.03965	1.03976	1.05463	1.03864	1.04842	1.05898	1.03334	1.02423	1.03999	1.02556	1.0449	1.04113	1.04577	1.04295	1.03157				0.915916	0.812306	0.813556	0.819147	0.855016	0.884393	0.890662	0.914948	0.924131	0.90989	0.944661	0.921952	0.915598	0.943878	0.994398	0.976204	0.97037	0.971441	0.987165	0.981851	0.997182
	WT	boundaries 11 hpf	-0.0512546	19	1.03437	1.04497	1.08049	1.03118	1.03241	1.04114	1.03665	1.07608	1.08497	1.05475	1.05826	1.05356	1.0772	1.07219	1.05784	1.05587	1.04981	1.04526				0.776842	0.808575	0.843323	0.883778	0.892957	0.903853	0.931132	0.928292	0.952193	0.938885	0.928867	0.928412	0.965025	0.934638	0.98299	0.968812	0.988208	0.977881	0.968025	1.02058
	WT	boundaries 11 hpf	-0.0512546	20	0.980278	0.99956	0.98395	1.01138	0.99913	0.991068	1.01255	0.992841	1.01559	1.02002	1.01957	1.01103	1.028	1.02193	0.992894	0.994928	0.960726	0.947803	0.915916				0.93058	0.954759	0.98371	1.00687	1.01165	1.02499	1.03373	1.02566	1.01797	1.02186	1.01902	1.01164	1.02726	1.02248	1.00178	1.01861	1.03652	1.03105	0.995011
	WT	boundaries 11 hpf	-0.0512546	21	0.944166	0.959029	0.955769	0.9312	0.950798	0.955023	0.945708	0.955861	0.963984	0.938448	0.943904	0.934833	0.91212	0.920496	0.896801	0.89319	0.873553	0.843159	0.812306	0.776842				1.04491	1.06866	1.07515	1.05097	1.06899	1.05888	1.05053	1.04978	1.05858	1.06014	1.07377	1.05386	1.06075	1.00547	1.02834	1.0566	1.04036	1.03934
	WT	boundaries 11 hpf	-0.0512546	22	0.912822	0.928988	0.936022	0.92055	0.923111	0.962912	0.933366	0.966751	0.944604	0.943351	0.939145	0.923965	0.923935	0.904382	0.883093	0.859543	0.851788	0.836787	0.813556	0.808575	0.93058				1.0464	1.05519	1.04386	1.04742	1.04409	1.04178	1.03518	1.05269	1.02945	1.03495	1.03646	1.03072	1.02291	1.04968	1.04802	1.04356	1.04169
	WT	boundaries 11 hpf	-0.0512546	23	0.947981	0.97511	0.930017	0.932259	0.962389	0.919224	0.942154	0.937341	0.942858	0.955459	0.934594	0.921748	0.901955	0.889337	0.897273	0.876039	0.869784	0.853124	0.819147	0.843323	0.954759	1.04491				1.02512	1.01837	1.01474	1.02317	1.02171	1.01541	1.00579	1.01987	1.00861	0.994377	1.01302	0.999728	1.03347	1.03852	1.04307	1.02113
	WT	boundaries 11 hpf	-0.0512546	24	0.940375	0.99943	0.920301	0.937916	0.932763	0.931894	0.938472	0.960386	0.968391	0.938487	0.95127	0.93707	0.91965	0.922383	0.892658	0.873394	0.884524	0.855541	0.855016	0.883778	0.98371	1.06866	1.0464				1.00703	1.0192	1.0057	0.979746	1.00604	1.01554	1.02875	0.989174	0.984484	1.00791	0.992645	1.00508	1.02377	0.993492	0.975453
	WT	boundaries 11 hpf	-0.0512546	25	0.985769	0.953569	0.959367	0.968766	0.939611	0.922378	0.946904	0.923159	0.920281	0.928683	0.990402	0.938492	0.927057	0.929691	0.901297	0.897779	0.893243	0.889391	0.884393	0.892957	1.00687	1.07515	1.05519	1.02512				1.00036	0.990258	0.985347	0.980528	0.983466	0.993725	0.997133	0.992679	0.997559	1.00228	0.994365	0.996039	0.99349	1.01869
	WT	boundaries 11 hpf	-0.0512546	26	0.988027	0.971356	0.949714	0.954316	1.00114	0.99496	0.936466	0.940021	0.95769	0.933132	0.962236	0.955996	0.925402	0.912134	0.921923	0.908479	0.917484	0.903692	0.890662	0.903853	1.01165	1.05097	1.04386	1.01837	1.00703				1.01355	0.995812	1.00071	0.988275	1.00648	0.985151	0.98518	1.01161	1.00455	0.988304	1.00661	0.998137	0.977107
	WT	boundaries 11 hpf	-0.0512546	27	0.990628	0.96425	0.965039	0.983019	0.966365	0.923469	0.986954	0.950151	0.972767	0.975736	0.940885	0.945148	0.947246	0.939133	0.928365	0.923789	0.92339	0.907627	0.914948	0.931132	1.02499	1.06899	1.04742	1.01474	1.0192	1.00036				0.994243	0.987387	0.990919	0.980964	0.999048	0.984789	0.96682	0.970352	0.988145	0.990576	0.995157	1.01328
	WT	boundaries 11 hpf	-0.0512546	28	0.96541	0.968565	0.970075	0.941666	1.00945	0.953793	0.929637	0.960913	0.978826	0.942483	0.955835	0.955611	0.939724	0.927899	0.964658	0.923151	0.919098	0.924772	0.924131	0.928292	1.03373	1.05888	1.04409	1.02317	1.0057	0.990258	1.01355				0.983963	0.996481	0.994485	0.994769	0.979358	0.981368	0.97839	1.00642	0.9882	0.999029	0.976652
	WT	boundaries 11 hpf	-0.0512546	29	0.970674	0.973316	0.942027	0.925992	0.964125	0.944159	0.941019	1.00217	0.970394	1.01119	0.989467	0.949305	0.946324	0.949351	0.929632	0.902215	0.915958	0.935584	0.90989	0.952193	1.02566	1.05053	1.04178	1.02171	0.979746	0.985347	0.995812	0.994243				1.01581	1.01919	1.00332	1.00071	0.995616	1.00517	1.01435	1.01034	0.989013	0.978628
	WT	boundaries 11 hpf	-0.0512546	30	0.944117	0.999185	0.996269	0.981055	0.961135	0.985167	0.952388	0.91824	0.965008	0.970119	0.968396	0.96597	0.950509	0.945646	0.932066	0.902706	0.952619	0.943569	0.944661	0.938885	1.01797	1.04978	1.03518	1.01541	1.00604	0.980528	1.00071	0.987387	0.983963				1.00645	0.998777	0.993454	0.998726	0.994564	0.992681	1.00267	1.01535	0.995047
	WT	boundaries 11 hpf	-0.0512546	31	1.00214	0.958892	0.982175	1.01887	0.973064	0.966744	1.00113	1.01949	0.966136	0.98252	0.969157	0.959035	0.951323	0.931198	0.936473	0.924698	0.936111	0.910687	0.921952	0.928867	1.02186	1.05858	1.05269	1.00579	1.01554	0.983466	0.988275	0.990919	0.996481	1.01581				1.00692	0.992772	0.984993	1.00858	0.996866	1.00122	1.0211	0.983937
	WT	boundaries 11 hpf	-0.0512546	32	0.969051	0.943528	0.951442	1.0126	1.02861	0.996826	0.987485	1.02062	1.02777	0.938086	0.962058	0.976974	0.982538	0.945039	0.908497	0.946289	0.918685	0.944213	0.915598	0.928412	1.01902	1.06014	1.02945	1.01987	1.02875	0.993725	1.00648	0.980964	0.994485	1.01919	1.00645				1.01774	0.991361	0.970036	0.991458	0.995477	0.983306	0.986292
	WT	boundaries 11 hpf	-0.0512546	33	0.963476	0.991141	1.00796	1.04607	0.994289	0.976505	1.01374	0.97642	0.997088	0.981343	0.984127	0.981856	0.950833	0.97761	0.936881	0.934906	0.958333	0.983702	0.943878	0.965025	1.01164	1.07377	1.03495	1.00861	0.989174	0.997133	0.985151	0.999048	0.994769	1.00332	0.998777	1.00692				1.01251	0.996688	1.00827	0.988415	0.998238	1.00212
	WT	boundaries 11 hpf	-0.0512546	34	0.990081	1.0053	1.00096	0.988483	1.00557	1.00382	1.00611	0.996358	0.98251	0.990415	0.987565	0.965955	0.939766	0.934922	0.954942	0.916342	0.929442	0.97146	0.994398	0.934638	1.02726	1.05386	1.03646	0.994377	0.984484	0.992679	0.98518	0.984789	0.979358	1.00071	0.993454	0.992772	1.01774				1.00189	0.990164	1.00306	0.991672	0.98043
	WT	boundaries 11 hpf	-0.0512546	35	1.01527	1.04512	0.934543	1.04714	0.962287	0.996206	1.01451	0.980729	0.962804	0.973794	1.02454	0.97796	0.9853	0.969886	0.934755	0.952179	0.990271	0.96852	0.976204	0.98299	1.02248	1.06075	1.03072	1.01302	1.00791	0.997559	1.01161	0.96682	0.981368	0.995616	0.998726	0.984993	0.991361	1.01251				0.986929	0.98596	1.00422	0.981389
	WT	boundaries 11 hpf	-0.0512546	36	1.03566	1.03395	0.973646	1.01563	1.0143	0.996284	1.00698	1.0026	0.996996	0.986263	1.02383	0.990792	0.970133	0.985164	0.972036	0.988805	1.02826	0.961558	0.97037	0.968812	1.00178	1.00547	1.02291	0.999728	0.992645	1.00228	1.00455	0.970352	0.97839	1.00517	0.994564	1.00858	0.970036	0.996688	1.00189				1.00425	0.992979	0.996881
	WT	boundaries 11 hpf	-0.0512546	37	0.949874	0.971912	0.98481	0.999244	1.00848	0.982933	1.03827	1.01381	0.964747	0.977898	0.985491	0.969698	0.983434	1.00362	0.959235	0.960149	0.953287	0.95496	0.971441	0.988208	1.01861	1.02834	1.04968	1.03347	1.00508	0.994365	0.988304	0.988145	1.00642	1.01435	0.992681	0.996866	0.991458	1.00827	0.990164	0.986929				0.994655	0.994981
	WT	boundaries 11 hpf	-0.0512546	38	0.996318	1.01918	0.992759	0.975592	0.944923	0.964842	1.00182	1.02348	0.96022	0.993678	0.990451	0.991036	0.976782	0.958293	0.967222	0.996592	0.95796	0.985829	0.987165	0.977881	1.03652	1.0566	1.04802	1.03852	1.02377	0.996039	1.00661	0.990576	0.9882	1.01034	1.00267	1.00122	0.995477	0.988415	1.00306	0.98596	1.00425				0.983301
	WT	boundaries 11 hpf	-0.0512546	39	0.966665	1.00858	1.02076	0.999103	0.993057	0.982833	0.954928	1.01378	1.00051	1.03454	1.01637	0.949198	0.948857	0.997685	0.99938	0.93779	0.958883	0.950719	0.981851	0.968025	1.03105	1.04036	1.04356	1.04307	0.993492	0.99349	0.998137	0.995157	0.999029	0.989013	1.01535	1.0211	0.983306	0.998238	0.991672	1.00422	0.992979	0.994655
	WT	boundaries 11 hpf	-0.0512546	40	1.00936	0.954979	1.03957	1.03037	0.996426	0.972185	1.03677	0.987459	1.00351	0.932472	0.962371	0.943602	0.958844	0.977599	1.00819	0.974612	0.964753	0.946894	0.997182	1.02058	0.995011	1.03934	1.04169	1.02113	0.975453	1.01869	0.977107	1.01328	0.976652	0.978628	0.995047	0.983937	0.986292	1.00212	0.98043	0.981389	0.996881	0.994981	0.983301
	Wild-Type_11	boundaries 11 hpf	-0.115047	0			1.01469	0.989928	1.03595	1.00545	1.02089	1.00647	0.995493	1.00956	0.995765	1.00464	0.992394	1.02625	0.998926	1.01311	1.01917	1.03826	1.06796	1.10627	1.08514	0.973949	0.932002	0.911642	0.886004	0.89965	0.915369	0.943227	0.904933	0.940786	0.90321	0.919003	0.920222	0.948265	0.964963	0.898283	0.985738	0.945439	0.953653	0.923518	0.972041
	Wild-Type_11	boundaries 11 hpf	-0.115047	1				0.983895	0.984932	0.999472	1.02107	1.01037	0.995979	1.02152	0.984678	1.02112	1.00938	1.0192	1.07285	1.04416	1.03457	1.06176	1.06083	1.15051	1.0838	1.0027	0.932468	0.896086	0.899294	0.914493	0.889771	0.882436	0.921315	0.938696	0.910323	0.961162	0.867556	0.914227	0.935733	0.966578	0.981896	0.990961	0.970257	0.957402	0.985418
	Wild-Type_11	boundaries 11 hpf	-0.115047	2	1.01469				1.00719	1.00874	1.01507	1.00427	0.995984	1.0006	1.01569	0.998555	0.996366	1.05498	1.0289	1.05317	1.03431	1.06336	1.1003	1.17262	1.1281	0.978743	0.918363	0.920931	0.901646	0.91875	0.875309	0.916262	0.930891	0.939776	0.930227	0.934127	0.942754	0.972906	0.944076	0.996878	0.938023	0.951828	0.974856	0.958728	0.984753
	Wild-Type_11	boundaries 11 hpf	-0.115047	3	0.989928	0.983895				1.0137	1.02164	1.03811	1.02537	1.01947	1.00849	0.998866	0.994248	1.03663	1.05881	1.04568	1.03293	1.0454	1.11968	1.17246	1.13121	0.987036	0.943138	0.901726	0.896547	0.902999	0.896702	0.928123	0.958461	0.942187	0.928504	0.954759	0.978435	0.956205	0.952947	1.02126	0.935608	0.925534	0.995158	0.987347	0.932648
	Wild-Type_11	boundaries 11 hpf	-0.115047	4	1.03595	0.984932	1.00719				1.01577	1.00088	0.980146	0.998755	1.00483	1.01275	1.0045	1.02787	1.02029	1.01951	1.07444	1.05174	1.12475	1.16034	1.12208	0.996402	0.932957	0.915663	0.891574	0.904036	0.924701	0.944928	0.92076	0.909903	0.922334	0.935791	0.971835	0.934616	0.930003	0.958456	0.967682	0.955247	0.971481	0.980046	0.929149
	Wild-Type_11	boundaries 11 hpf	-0.115047	5	1.00545	0.999472	1.00874	1.0137				1.00892	0.995282	0.997979	0.981194	0.98853	1.01388	1.04144	0.995083	1.03541	1.03432	1.0672	1.12017	1.16643	1.13632	0.978085	0.93737	0.894439	0.891002	0.887324	0.901864	0.921388	0.948431	0.897706	0.952928	0.967434	0.945144	0.990964	0.956464	0.970653	0.944621	0.973692	0.983808	0.971926	0.975896
	Wild-Type_11	boundaries 11 hpf	-0.115047	6	1.02089	1.02107	1.01507	1.02164	1.01577				1.00498	1.0019	0.976579	0.98931	1.01241	1.00439	1.02087	1.00856	1.04127	1.07196	1.11484	1.17565	1.1182	0.952648	0.908387	0.884787	0.873022	0.899725	0.879545	0.923412	0.887621	0.910512	0.912445	0.928471	0.911135	0.951475	0.920848	0.905793	0.978777	0.951218	0.988079	0.967963	0.963278
	Wild-Type_11	boundaries 11 hpf	-0.115047	7	1.00647	1.01037	1.00427	1.03811	1.00088	1.00892				1.01413	1.01185	1.01296	1.0123	1.02331	1.03254	1.03446	1.02646	1.06942	1.12136	1.1813	1.1181	0.975049	0.910755	0.885331	0.889087	0.888581	0.910905	0.905197	0.883693	0.946695	0.966771	0.943466	0.923084	0.96644	0.952818	0.949677	0.971368	0.956799	0.947602	0.977096	0.93991
	Wild-Type_11	boundaries 11 hpf	-0.115047	8	0.995493	0.995979	0.995984	1.02537	0.980146	0.995282	1.00498				1.00396	0.999442	1.00627	0.995804	1.00371	1.05807	1.06402	1.07636	1.12875	1.21286	1.1483	1.01201	0.898646	0.860053	0.863014	0.904896	0.906214	0.916078	0.9127	0.924617	0.919325	0.940688	0.934204	0.957669	0.975562	0.973541	0.91816	0.963967	0.977275	0.945864	0.967394
	Wild-Type_11	boundaries 11 hpf	-0.115047	9	1.00956	1.02152	1.0006	1.01947	0.998755	0.997979	1.0019	1.01413				0.996738	0.989202	1.01417	1.02789	1.04315	1.06448	1.05222	1.11181	1.20226	1.11801	0.958746	0.928641	0.858117	0.862367	0.855939	0.924746	0.884635	0.910493	0.914929	0.924897	0.948298	0.93774	0.930628	0.922977	0.9407	0.969106	0.934662	0.920307	0.971139	0.992767
	Wild-Type_11	boundaries 11 hpf	-0.115047	10	0.995765	0.984678	1.01569	1.00849	1.00483	0.981194	0.976579	1.01185	1.00396				1.00492	1.02166	1.02481	1.0329	1.06345	1.06723	1.12069	1.17836	1.15429	0.949468	0.899241	0.858415	0.855402	0.873041	0.867737	0.872803	0.887947	0.905762	0.902689	0.889617	0.896202	0.927217	0.941013	0.897084	0.938013	0.96478	0.950627	0.939734	0.941563
	Wild-Type_11	boundaries 11 hpf	-0.115047	11	1.00464	1.02112	0.998555	0.998866	1.01275	0.98853	0.98931	1.01296	0.999442	0.996738				1.02841	1.01224	1.02855	1.0452	1.05632	1.11609	1.17116	1.14284	0.929588	0.885004	0.852443	0.847847	0.837938	0.870729	0.882508	0.894614	0.880013	0.866036	0.91087	0.918994	0.922847	0.921916	0.905609	0.940201	0.951011	0.908752	0.958721	0.898996
	Wild-Type_11	boundaries 11 hpf	-0.115047	12	0.992394	1.00938	0.996366	0.994248	1.0045	1.01388	1.01241	1.0123	1.00627	0.989202	1.00492				1.01643	1.01276	1.01964	1.06764	1.09028	1.13347	1.08199	0.927065	0.871417	0.81773	0.841491	0.862912	0.832897	0.866927	0.870538	0.885191	0.897912	0.934033	0.907623	0.900742	0.941169	0.934136	0.891372	0.904233	0.986658	0.940481	0.937223
	Wild-Type_11	boundaries 11 hpf	-0.115047	13	1.02625	1.0192	1.05498	1.03663	1.02787	1.04144	1.00439	1.02331	0.995804	1.01417	1.02166	1.02841				1.00601	1.03806	1.0275	1.09504	1.15157	1.09327	0.882662	0.8279	0.800566	0.821754	0.818949	0.844965	0.859052	0.848909	0.884655	0.883305	0.846537	0.885518	0.868599	0.863038	0.89342	0.9346	0.896426	0.905831	0.924037	0.921312
	Wild-Type_11	boundaries 11 hpf	-0.115047	14	0.998926	1.07285	1.0289	1.05881	1.02029	0.995083	1.02087	1.03254	1.00371	1.02789	1.02481	1.01224	1.01643				1.01733	1.03965	1.07944	1.12964	1.05267	0.872033	0.799297	0.79112	0.801144	0.81913	0.840869	0.840987	0.855093	0.850483	0.832743	0.852263	0.893393	0.889937	0.859674	0.866572	0.91237	0.949511	0.937159	0.938483	0.904894
	Wild-Type_11	boundaries 11 hpf	-0.115047	15	1.01311	1.04416	1.05317	1.04568	1.01951	1.03541	1.00856	1.03446	1.05807	1.04315	1.0329	1.02855	1.01276	1.00601				1.03465	1.06309	1.0815	1.01194	0.844129	0.790378	0.777174	0.777071	0.808574	0.804691	0.858328	0.843459	0.822575	0.849664	0.842097	0.853829	0.822837	0.890346	0.878686	0.883121	0.897642	0.88911	0.925676	0.942884
	Wild-Type_11	boundaries 11 hpf	-0.115047	16	1.01917	1.03457	1.03431	1.03293	1.07444	1.03432	1.04127	1.02646	1.06402	1.06448	1.06345	1.0452	1.01964	1.03806	1.01733				1.05028	1.05906	0.962282	0.78893	0.769987	0.777812	0.786845	0.799255	0.816056	0.822501	0.849487	0.849749	0.88899	0.865136	0.868112	0.882864	0.907891	0.90567	0.886317	0.911791	0.923715	0.880752	0.900401
	Wild-Type_11	boundaries 11 hpf	-0.115047	17	1.03826	1.06176	1.06336	1.0454	1.05174	1.0672	1.07196	1.06942	1.07636	1.05222	1.06723	1.05632	1.06764	1.0275	1.03965	1.03465				1.04937	0.906315	0.762203	0.734064	0.728427	0.768147	0.79471	0.80756	0.825212	0.837426	0.854809	0.885573	0.893775	0.885286	0.888485	0.894903	0.93904	0.891567	0.935195	0.927153	0.912762	0.941936
	Wild-Type_11	boundaries 11 hpf	-0.115047	18	1.06796	1.06083	1.1003	1.11968	1.12475	1.12017	1.11484	1.12136	1.12875	1.11181	1.12069	1.11609	1.09028	1.09504	1.07944	1.06309	1.05028				0.857092	0.71018	0.72265	0.724646	0.76362	0.780943	0.818016	0.853404	0.872464	0.860265	0.88056	0.903616	0.924892	0.90481	0.934031	0.91457	0.909361	0.950703	0.91669	0.950556	0.971904
	Wild-Type_11	boundaries 11 hpf	-0.115047	19	1.10627	1.15051	1.17262	1.17246	1.16034	1.16643	1.17565	1.1813	1.21286	1.20226	1.17836	1.17116	1.13347	1.15157	1.12964	1.0815	1.05906	1.04937				0.470879	0.712591	0.752655	0.807926	0.842897	0.857373	0.907362	0.914723	0.920021	0.939583	0.949217	0.960752	0.940874	0.983697	0.970599	0.978776	1.01089	1.00595	1.04185	1.01435
	Wild-Type_11	boundaries 11 hpf	-0.115047	20	1.08514	1.0838	1.1281	1.13121	1.12208	1.13632	1.1182	1.1181	1.1483	1.11801	1.15429	1.14284	1.08199	1.09327	1.05267	1.01194	0.962282	0.906315	0.857092				0.870343	0.933928	0.994866	1.0247	1.04799	1.10227	1.10966	1.13703	1.11069	1.15416	1.13791	1.13137	1.13269	1.11257	1.13946	1.09818	1.16806	1.15187	1.11198
	Wild-Type_11	boundaries 11 hpf	-0.115047	21	0.973949	1.0027	0.978743	0.987036	0.996402	0.978085	0.952648	0.975049	1.01201	0.958746	0.949468	0.929588	0.927065	0.882662	0.872033	0.844129	0.78893	0.762203	0.71018	0.470879				1.04762	1.07421	1.09789	1.13207	1.14373	1.17423	1.15532	1.16783	1.17262	1.17211	1.18213	1.16409	1.15913	1.17767	1.1287	1.1745	1.16977	1.1197
	Wild-Type_11	boundaries 11 hpf	-0.115047	22	0.932002	0.932468	0.918363	0.943138	0.932957	0.93737	0.908387	0.910755	0.898646	0.928641	0.899241	0.885004	0.871417	0.8279	0.799297	0.790378	0.769987	0.734064	0.72265	0.712591	0.870343				1.04918	1.06732	1.07226	1.07152	1.09634	1.09799	1.09535	1.11634	1.09604	1.08439	1.13232	1.11108	1.11727	1.11534	1.12247	1.14146	1.08301
	Wild-Type_11	boundaries 11 hpf	-0.115047	23	0.911642	0.896086	0.920931	0.901726	0.915663	0.894439	0.884787	0.885331	0.860053	0.858117	0.858415	0.852443	0.81773	0.800566	0.79112	0.777174	0.777812	0.728427	0.724646	0.752655	0.933928	1.04762				1.027	1.03832	1.05504	1.07154	1.05182	1.04315	1.08461	1.08377	1.07302	1.04536	1.0452	1.04667	1.05858	1.06357	1.07182	1.06947
	Wild-Type_11	boundaries 11 hpf	-0.115047	24	0.886004	0.899294	0.901646	0.896547	0.891574	0.891002	0.873022	0.889087	0.863014	0.862367	0.855402	0.847847	0.841491	0.821754	0.801144	0.777071	0.786845	0.768147	0.76362	0.807926	0.994866	1.07421	1.04918				1.01766	1.01484	1.01965	1.0327	1.01753	1.02888	1.0375	1.05134	1.02708	1.00583	1.03059	1.03696	1.01553	1.06819	1.01755
	Wild-Type_11	boundaries 11 hpf	-0.115047	25	0.89965	0.914493	0.91875	0.902999	0.904036	0.887324	0.899725	0.888581	0.904896	0.855939	0.873041	0.837938	0.862912	0.818949	0.81913	0.808574	0.799255	0.79471	0.780943	0.842897	1.0247	1.09789	1.06732	1.027				1.02423	1.02943	1.03134	1.01215	1.0227	1.02468	1.0409	1.01914	1.02141	0.995018	1.03062	1.03852	1.03965	1.02982
	Wild-Type_11	boundaries 11 hpf	-0.115047	26	0.915369	0.889771	0.875309	0.896702	0.924701	0.901864	0.879545	0.910905	0.906214	0.924746	0.867737	0.870729	0.832897	0.844965	0.840869	0.804691	0.816056	0.80756	0.818016	0.857373	1.04799	1.13207	1.07226	1.03832	1.01766				1.01027	0.983998	1.0049	1.03004	1.02318	1.01976	1.02706	1.00093	0.985164	0.989551	0.981695	0.979836	1.0032
	Wild-Type_11	boundaries 11 hpf	-0.115047	27	0.943227	0.882436	0.916262	0.928123	0.944928	0.921388	0.923412	0.905197	0.916078	0.884635	0.872803	0.882508	0.866927	0.859052	0.840987	0.858328	0.822501	0.825212	0.853404	0.907362	1.10227	1.14373	1.07152	1.05504	1.01484	1.02423				0.996265	0.984268	1.00673	1.00966	0.989388	0.99063	1.00088	0.993864	1.01306	1.01105	1.01714	1.04114
	Wild-Type_11	boundaries 11 hpf	-0.115047	28	0.904933	0.921315	0.930891	0.958461	0.92076	0.948431	0.887621	0.883693	0.9127	0.910493	0.887947	0.894614	0.870538	0.848909	0.855093	0.843459	0.849487	0.837426	0.872464	0.914723	1.10966	1.17423	1.09634	1.07154	1.01965	1.02943	1.01027				1.00131	1.02404	1.01716	1.0204	0.995558	1.01903	0.976871	0.972818	1.02206	0.990735	0.998344
	Wild-Type_11	boundaries 11 hpf	-0.115047	29	0.940786	0.938696	0.939776	0.942187	0.909903	0.897706	0.910512	0.946695	0.924617	0.914929	0.905762	0.880013	0.885191	0.884655	0.850483	0.822575	0.849749	0.854809	0.860265	0.920021	1.13703	1.15532	1.09799	1.05182	1.0327	1.03134	0.983998	0.996265				1.01514	1.00807	0.997762	1.01897	1.0083	1.00165	0.990123	1.00524	1.01635	1.00017
	Wild-Type_11	boundaries 11 hpf	-0.115047	30	0.90321	0.910323	0.930227	0.928504	0.922334	0.952928	0.912445	0.966771	0.919325	0.924897	0.902689	0.866036	0.897912	0.883305	0.832743	0.849664	0.88899	0.885573	0.88056	0.939583	1.11069	1.16783	1.09535	1.04315	1.01753	1.01215	1.0049	0.984268	1.00131				1.01248	1.007	1.00376	0.998071	0.99588	0.992672	0.996546	1.01529	0.997422
	Wild-Type_11	boundaries 11 hpf	-0.115047	31	0.919003	0.961162	0.934127	0.954759	0.935791	0.967434	0.928471	0.943466	0.940688	0.948298	0.889617	0.91087	0.934033	0.846537	0.852263	0.842097	0.865136	0.893775	0.903616	0.949217	1.15416	1.17262	1.11634	1.08461	1.02888	1.0227	1.03004	1.00673	1.02404	1.01514				0.984096	0.999388	0.99637	0.998685	0.97121	1.0065	1.01866	1.01131
	Wild-Type_11	boundaries 11 hpf	-0.115047	32	0.920222	0.867556	0.942754	0.978435	0.971835	0.945144	0.911135	0.923084	0.934204	0.93774	0.896202	0.918994	0.907623	0.885518	0.893393	0.853829	0.868112	0.885286	0.924892	0.960752	1.13791	1.17211	1.09604	1.08377	1.0375	1.02468	1.02318	1.00966	1.01716	1.00807	1.01248				1.01397	0.993506	0.992576	1.01336	1.0082	1.00808	1.00371
	Wild-Type_11	boundaries 11 hpf	-0.115047	33	0.948265	0.914227	0.972906	0.956205	0.934616	0.990964	0.951475	0.96644	0.957669	0.930628	0.927217	0.922847	0.900742	0.868599	0.889937	0.822837	0.882864	0.888485	0.90481	0.940874	1.13137	1.18213	1.08439	1.07302	1.05134	1.0409	1.01976	0.989388	1.0204	0.997762	1.007	0.984096				1.03336	1.00595	1.01255	1.01553	1.02433	1.02113
	Wild-Type_11	boundaries 11 hpf	-0.115047	34	0.964963	0.935733	0.944076	0.952947	0.930003	0.956464	0.920848	0.952818	0.975562	0.922977	0.941013	0.921916	0.941169	0.863038	0.859674	0.890346	0.907891	0.894903	0.934031	0.983697	1.13269	1.16409	1.13232	1.04536	1.02708	1.01914	1.02706	0.99063	0.995558	1.01897	1.00376	0.999388	1.01397				1.00143	0.996691	1.02961	1.01825	1.02617
	Wild-Type_11	boundaries 11 hpf	-0.115047	35	0.898283	0.966578	0.996878	1.02126	0.958456	0.970653	0.905793	0.949677	0.973541	0.9407	0.897084	0.905609	0.934136	0.89342	0.866572	0.878686	0.90567	0.93904	0.91457	0.970599	1.11257	1.15913	1.11108	1.0452	1.00583	1.02141	1.00093	1.00088	1.01903	1.0083	0.998071	0.99637	0.993506	1.03336				1.00347	1.01407	0.997734	1.00836
	Wild-Type_11	boundaries 11 hpf	-0.115047	36	0.985738	0.981896	0.938023	0.935608	0.967682	0.944621	0.978777	0.971368	0.91816	0.969106	0.938013	0.940201	0.891372	0.9346	0.91237	0.883121	0.886317	0.891567	0.909361	0.978776	1.13946	1.17767	1.11727	1.04667	1.03059	0.995018	0.985164	0.993864	0.976871	1.00165	0.99588	0.998685	0.992576	1.00595	1.00143				1.0099	1.01391	1.02146
	Wild-Type_11	boundaries 11 hpf	-0.115047	37	0.945439	0.990961	0.951828	0.925534	0.955247	0.973692	0.951218	0.956799	0.963967	0.934662	0.96478	0.951011	0.904233	0.896426	0.949511	0.897642	0.911791	0.935195	0.950703	1.01089	1.09818	1.1287	1.11534	1.05858	1.03696	1.03062	0.989551	1.01306	0.972818	0.990123	0.992672	0.97121	1.01336	1.01255	0.996691	1.00347				1.01378	1.0064
	Wild-Type_11	boundaries 11 hpf	-0.115047	38	0.953653	0.970257	0.974856	0.995158	0.971481	0.983808	0.988079	0.947602	0.977275	0.920307	0.950627	0.908752	0.986658	0.905831	0.937159	0.88911	0.923715	0.927153	0.91669	1.00595	1.16806	1.1745	1.12247	1.06357	1.01553	1.03852	0.981695	1.01105	1.02206	1.00524	0.996546	1.0065	1.0082	1.01553	1.02961	1.01407	1.0099				0.992892
	Wild-Type_11	boundaries 11 hpf	-0.115047	39	0.923518	0.957402	0.958728	0.987347	0.980046	0.971926	0.967963	0.977096	0.945864	0.971139	0.939734	0.958721	0.940481	0.924037	0.938483	0.925676	0.880752	0.912762	0.950556	1.04185	1.15187	1.16977	1.14146	1.07182	1.06819	1.03965	0.979836	1.01714	0.990735	1.01635	1.01529	1.01866	1.00808	1.02433	1.01825	0.997734	1.01391	1.01378
	Wild-Type_11	boundaries 11 hpf	-0.115047	40	0.972041	0.985418	0.984753	0.932648	0.929149	0.975896	0.963278	0.93991	0.967394	0.992767	0.941563	0.898996	0.937223	0.921312	0.904894	0.942884	0.900401	0.941936	0.971904	1.01435	1.11198	1.1197	1.08301	1.06947	1.01755	1.02982	1.0032	1.04114	0.998344	1.00017	0.997422	1.01131	1.00371	1.02113	1.02617	1.00836	1.02146	1.0064	0.992892
	Wild-Type_25	boundaries 11 hpf	-0.0662897	0			1.0127	1.00346	1.02271	0.980203	0.987174	0.951114	0.950755	1.01398	1.05252	0.993491	0.983564	1.02136	0.975455	1.04422	0.977212	1.03004	1.04911	1.00145	0.995762	0.946898	0.889914	0.920013	0.93231	0.898406	0.896745	0.867201	0.89835	0.918841	0.88279	0.894965	0.933504	0.892311	0.906029	0.875803	0.8371	0.881486	0.949179	0.921881	0.944025
	Wild-Type_25	boundaries 11 hpf	-0.0662897	1				0.982854	0.965946	0.96311	1.02745	1.00127	0.993459	1.01415	0.999562	1.0347	1.01085	1.03304	1.04184	1.04081	0.974568	0.98111	1.06558	1.09903	1.04942	0.994895	0.96102	0.921101	0.944861	0.930886	0.916425	0.911628	0.926239	0.915899	0.92688	0.880211	0.92598	0.862099	0.970695	0.94612	0.912753	0.929193	0.98724	0.878535	0.967458
	Wild-Type_25	boundaries 11 hpf	-0.0662897	2	1.0127				0.991712	1.00199	0.976303	0.978214	1.00968	0.978097	1.02754	1.01264	1.00396	1.0001	1.02807	1.03712	1.04772	1.05308	1.05565	1.06374	1.07918	0.976739	0.935266	0.896164	0.943242	0.944015	0.954186	0.929594	0.887038	0.870747	0.946689	0.977093	0.866607	0.971092	0.940157	0.902396	0.97296	0.934363	0.913653	0.986168	0.9737
	Wild-Type_25	boundaries 11 hpf	-0.0662897	3	1.00346	0.982854				1.02082	0.998159	1.02679	0.985885	1.01109	1.04588	0.983291	0.999986	1.00602	0.996484	1.05654	1.02696	1.0354	1.03749	1.07255	1.03688	0.992767	0.959846	0.864813	0.919004	0.951177	0.960502	0.863795	0.960599	0.944558	0.973842	0.891369	0.958297	1.01016	1.00235	0.983683	0.874017	0.947333	0.893996	0.880571	0.934998
	Wild-Type_25	boundaries 11 hpf	-0.0662897	4	1.02271	0.965946	0.991712				1.00299	1.00364	0.96896	0.984358	0.961727	1.00623	1.01735	1.05827	0.994349	0.973384	1.05653	1.05489	1.05024	1.0987	1.10641	0.996692	0.902143	0.917788	0.874703	0.925042	0.927789	0.926507	0.886746	0.9231	0.901107	0.975944	0.924389	0.897262	0.909007	0.875269	0.973446	0.861951	0.952835	0.925979	0.933156
	Wild-Type_25	boundaries 11 hpf	-0.0662897	5	0.980203	0.96311	1.00199	1.02082				0.99157	0.977648	0.983877	1.00184	0.999099	0.989191	1.08468	1.00858	1.0081	1.01762	1.01124	1.04754	1.07504	1.05648	0.936385	0.951667	0.947366	0.860055	0.899907	0.879502	0.879213	0.924315	0.919575	0.909352	0.91461	0.910464	0.929191	0.910079	0.90839	0.894478	0.927857	0.960117	0.957208	1.00982
	Wild-Type_25	boundaries 11 hpf	-0.0662897	6	0.987174	1.02745	0.976303	0.998159	1.00299				1.00057	0.990095	1.02504	1.00537	0.975442	0.98625	1.01284	1.01297	0.981286	0.989506	1.03493	1.08369	1.06521	0.929135	0.947261	0.893101	0.882163	0.882161	0.905264	0.907378	0.911249	0.939628	0.854553	0.854799	0.867484	0.922729	0.942316	0.984374	0.911267	0.945622	0.898005	0.92749	0.886752
	Wild-Type_25	boundaries 11 hpf	-0.0662897	7	0.951114	1.00127	0.978214	1.02679	1.00364	0.99157				0.979473	0.994635	0.979498	0.996905	1.02238	1.01529	1.0133	1.02786	1.00954	1.09634	1.08451	1.03466	0.912479	0.917977	0.900374	0.881921	0.897127	0.863293	0.875134	0.85329	0.874145	0.954121	0.948739	0.929717	0.919411	0.884117	0.907704	0.95513	1.00979	0.930209	0.963469	0.977728
	Wild-Type_25	boundaries 11 hpf	-0.0662897	8	0.950755	0.993459	1.00968	0.985885	0.96896	0.977648	1.00057				0.966215	0.993013	0.988956	0.99909	1.00669	1.02857	1.00603	1.05004	1.08323	1.06535	1.01298	0.979048	0.910718	0.929337	0.88218	0.910263	0.861126	0.904246	0.924821	0.861273	0.875563	0.883163	0.931299	0.907687	0.963474	0.91506	0.894043	0.921192	0.919202	0.949558	0.977408
	Wild-Type_25	boundaries 11 hpf	-0.0662897	9	1.01398	1.01415	0.978097	1.01109	0.984358	0.983877	0.990095	0.979473				0.993226	0.967626	1.01686	1.02366	1.01034	1.00895	1.04912	1.06343	1.0552	1.0426	0.934469	0.919763	0.907157	0.888527	0.887829	0.884035	0.883796	0.917146	0.879305	0.892162	0.927788	0.909249	0.916691	0.939881	0.914625	0.890408	0.948718	0.931501	0.936058	0.980417
	Wild-Type_25	boundaries 11 hpf	-0.0662897	10	1.05252	0.999562	1.02754	1.04588	0.961727	1.00184	1.02504	0.994635	0.966215				0.985988	0.97422	0.986392	1.03083	1.0378	1.02339	1.06008	1.03345	1.01985	0.980826	0.91756	0.905902	0.905491	0.88581	0.859247	0.896911	0.951117	0.858427	0.92583	0.923608	0.88065	0.934742	0.877627	0.887208	0.90927	0.98649	0.886674	0.950859	0.903264
	Wild-Type_25	boundaries 11 hpf	-0.0662897	11	0.993491	1.0347	1.01264	0.983291	1.00623	0.999099	1.00537	0.979498	0.993013	0.993226				0.983648	1.00733	1.00272	1.02183	1.01237	1.01931	1.00733	1.03487	0.942684	0.881319	0.901813	0.872572	0.852996	0.919047	0.891499	0.894231	0.861598	0.870882	0.85487	0.89995	0.897737	0.911511	0.90366	0.946504	0.906678	0.841999	0.922935	0.925291
	Wild-Type_25	boundaries 11 hpf	-0.0662897	12	0.983564	1.01085	1.00396	0.999986	1.01735	0.989191	0.975442	0.996905	0.988956	0.967626	0.985988				0.996582	0.997668	0.98563	1.00512	1.04272	1.0408	1.00549	0.903706	0.910624	0.829703	0.874269	0.879165	0.892731	0.885148	0.877696	0.85837	0.86428	0.877578	0.862604	0.941179	0.903545	0.914203	0.923797	0.946797	0.942409	0.896664	0.960231
	Wild-Type_25	boundaries 11 hpf	-0.0662897	13	1.02136	1.03304	1.0001	1.00602	1.05827	1.08468	0.98625	1.02238	0.99909	1.01686	0.97422	0.983648				0.975791	0.990644	1.01894	1.02496	1.01785	1.00156	0.906299	0.845148	0.871639	0.798267	0.851954	0.840153	0.854648	0.85427	0.853766	0.964098	0.864632	0.863421	0.861141	0.908069	0.863665	0.900718	0.884371	0.954055	0.928742	0.88815
	Wild-Type_25	boundaries 11 hpf	-0.0662897	14	0.975455	1.04184	1.02807	0.996484	0.994349	1.00858	1.01284	1.01529	1.00669	1.02366	0.986392	1.00733	0.996582				0.998878	0.983757	1.01445	1.01529	0.946281	0.86603	0.849243	0.849672	0.842951	0.837794	0.867684	0.883031	0.868067	0.870596	0.847379	0.910221	0.888321	0.893503	0.859449	0.873078	0.961694	0.89747	0.92233	0.923274	0.946738
	Wild-Type_25	boundaries 11 hpf	-0.0662897	15	1.04422	1.04081	1.03712	1.05654	0.973384	1.0081	1.01297	1.0133	1.02857	1.01034	1.03083	1.00272	0.997668	0.975791				0.987191	0.998404	0.98047	0.933242	0.862316	0.861174	0.853678	0.820762	0.865669	0.839075	0.852898	0.865196	0.888734	0.880741	0.823708	0.844985	0.840032	0.902508	0.861442	0.871914	0.885004	0.931138	0.949108	0.949297
	Wild-Type_25	boundaries 11 hpf	-0.0662897	16	0.977212	0.974568	1.04772	1.02696	1.05653	1.01762	0.981286	1.02786	1.00603	1.00895	1.0378	1.02183	0.98563	0.990644	0.998878				0.982561	0.989375	0.894569	0.841343	0.831489	0.813063	0.844201	0.796305	0.84525	0.86454	0.862741	0.861509	0.8921	0.892082	0.88674	0.912919	0.894027	0.911496	0.950061	0.940374	0.915692	0.943121	0.899063
	Wild-Type_25	boundaries 11 hpf	-0.0662897	17	1.03004	0.98111	1.05308	1.0354	1.05489	1.01124	0.989506	1.00954	1.05004	1.04912	1.02339	1.01237	1.00512	1.01894	0.983757	0.987191				0.973307	0.888981	0.7844	0.817669	0.838064	0.847684	0.827006	0.848913	0.855193	0.853649	0.891013	0.85496	0.907008	0.891172	0.910789	0.953013	0.891403	0.946147	0.938697	0.883503	0.907837	0.903863
	Wild-Type_25	boundaries 11 hpf	-0.0662897	18	1.04911	1.06558	1.05565	1.03749	1.05024	1.04754	1.03493	1.09634	1.08323	1.06343	1.06008	1.01931	1.04272	1.02496	1.01445	0.998404	0.982561				0.86658	0.779108	0.785611	0.810234	0.822707	0.841695	0.840575	0.888183	0.881973	0.885544	0.902553	0.932115	0.925276	0.908133	0.969559	0.968092	0.949282	0.998001	0.964957	0.947476	0.888068
	Wild-Type_25	boundaries 11 hpf	-0.0662897	19	1.00145	1.09903	1.06374	1.07255	1.0987	1.07504	1.08369	1.08451	1.06535	1.0552	1.03345	1.00733	1.0408	1.01785	1.01529	0.98047	0.989375	0.973307				0.754094	0.778116	0.799873	0.836078	0.85327	0.86693	0.892932	0.925873	0.914899	0.963292	0.938142	0.926486	0.958106	0.954778	0.983141	0.945792	0.937565	0.968996	0.964459	0.987339
	Wild-Type_25	boundaries 11 hpf	-0.0662897	20	0.995762	1.04942	1.07918	1.03688	1.10641	1.05648	1.06521	1.03466	1.01298	1.0426	1.01985	1.03487	1.00549	1.00156	0.946281	0.933242	0.894569	0.888981	0.86658				0.872033	0.911892	0.920255	0.919788	0.94781	0.988949	1.00501	0.993907	1.04381	1.03521	1.02039	1.06353	1.07818	1.05614	1.0719	0.99938	1.09703	1.10293	1.06673
	Wild-Type_25	boundaries 11 hpf	-0.0662897	21	0.946898	0.994895	0.976739	0.992767	0.996692	0.936385	0.929135	0.912479	0.979048	0.934469	0.980826	0.942684	0.903706	0.906299	0.86603	0.862316	0.841343	0.7844	0.779108	0.754094				0.960533	0.965916	0.997382	1.01603	1.04011	1.07171	1.02993	1.03136	1.06002	1.02975	1.06287	1.15599	1.05725	1.04476	1.08788	1.07823	1.08508	1.03378
	Wild-Type_25	boundaries 11 hpf	-0.0662897	22	0.889914	0.96102	0.935266	0.959846	0.902143	0.951667	0.947261	0.917977	0.910718	0.919763	0.91756	0.881319	0.910624	0.845148	0.849243	0.861174	0.831489	0.817669	0.785611	0.778116	0.872033				0.987486	0.98979	0.9917	1.02114	1.00793	1.03599	1.02022	1.04807	1.03207	1.05574	1.06365	1.02452	1.04082	1.04675	1.05902	1.06578	1.05978
	Wild-Type_25	boundaries 11 hpf	-0.0662897	23	0.920013	0.921101	0.896164	0.864813	0.917788	0.947366	0.893101	0.900374	0.929337	0.907157	0.905902	0.901813	0.829703	0.871639	0.849672	0.853678	0.813063	0.838064	0.810234	0.799873	0.911892	0.960533				0.986818	0.985117	0.996569	1.0162	0.991577	1.00997	1.05481	1.06874	1.05324	1.06296	1.01431	1.03109	1.02458	1.04185	0.996063	1.07383
	Wild-Type_25	boundaries 11 hpf	-0.0662897	24	0.93231	0.944861	0.943242	0.919004	0.874703	0.860055	0.882163	0.881921	0.88218	0.888527	0.905491	0.872572	0.874269	0.798267	0.842951	0.820762	0.844201	0.847684	0.822707	0.836078	0.920255	0.965916	0.987486				0.991026	0.986608	0.981232	1.02972	0.989963	1.01494	1.01902	0.983548	1.01627	1.04835	1.02474	0.995285	1.00065	0.993827	1.03212
	Wild-Type_25	boundaries 11 hpf	-0.0662897	25	0.898406	0.930886	0.944015	0.951177	0.925042	0.899907	0.882161	0.897127	0.910263	0.887829	0.88581	0.852996	0.879165	0.851954	0.837794	0.865669	0.796305	0.827006	0.841695	0.85327	0.919788	0.997382	0.98979	0.986818				0.991276	0.978619	0.977406	1.00685	0.989286	1.01944	1.00005	0.983287	0.991904	1.03357	1.01106	1.0605	1.04795	1.01966
	Wild-Type_25	boundaries 11 hpf	-0.0662897	26	0.896745	0.916425	0.954186	0.960502	0.927789	0.879502	0.905264	0.863293	0.861126	0.884035	0.859247	0.919047	0.892731	0.840153	0.867684	0.839075	0.84525	0.848913	0.840575	0.86693	0.94781	1.01603	0.9917	0.985117	0.991026				0.993597	0.952051	0.982296	1.00884	0.991953	1.03254	1.00898	0.991823	0.965057	0.983485	1.00124	0.983132	1.03214
	Wild-Type_25	boundaries 11 hpf	-0.0662897	27	0.867201	0.911628	0.929594	0.863795	0.926507	0.879213	0.907378	0.875134	0.904246	0.883796	0.896911	0.891499	0.885148	0.854648	0.883031	0.852898	0.86454	0.855193	0.888183	0.892932	0.988949	1.04011	1.02114	0.996569	0.986608	0.991276				0.981586	0.988204	0.964394	1.00956	1.01417	0.999348	0.977562	0.999721	0.988846	0.980075	0.997523	1.05198
	Wild-Type_25	boundaries 11 hpf	-0.0662897	28	0.89835	0.926239	0.887038	0.960599	0.886746	0.924315	0.911249	0.85329	0.924821	0.917146	0.951117	0.894231	0.877696	0.85427	0.868067	0.865196	0.862741	0.853649	0.881973	0.925873	1.00501	1.07171	1.00793	1.0162	0.981232	0.978619	0.993597				0.990341	0.981861	0.955363	0.990055	0.99145	0.966852	0.967593	1.00225	0.970421	1.00117	0.983882
	Wild-Type_25	boundaries 11 hpf	-0.0662897	29	0.918841	0.915899	0.870747	0.944558	0.9231	0.919575	0.939628	0.874145	0.861273	0.879305	0.858427	0.861598	0.85837	0.853766	0.870596	0.888734	0.861509	0.891013	0.885544	0.914899	0.993907	1.02993	1.03599	0.991577	1.02972	0.977406	0.952051	0.981586				1.03103	0.969538	0.9867	0.984292	0.989076	1.04034	0.950512	1.01706	1.02292	0.961817
	Wild-Type_25	boundaries 11 hpf	-0.0662897	30	0.88279	0.92688	0.946689	0.973842	0.901107	0.909352	0.854553	0.954121	0.875563	0.892162	0.92583	0.870882	0.86428	0.964098	0.847379	0.880741	0.8921	0.85496	0.902553	0.963292	1.04381	1.03136	1.02022	1.00997	0.989963	1.00685	0.982296	0.988204	0.990341				0.971866	1.00125	0.981844	1.02178	1.0103	1.01119	0.986458	1.01196	0.958532
	Wild-Type_25	boundaries 11 hpf	-0.0662897	31	0.894965	0.880211	0.977093	0.891369	0.975944	0.91461	0.854799	0.948739	0.883163	0.927788	0.923608	0.85487	0.877578	0.864632	0.910221	0.823708	0.892082	0.907008	0.932115	0.938142	1.03521	1.06002	1.04807	1.05481	1.01494	0.989286	1.00884	0.964394	0.981861	1.03103				0.972264	0.977683	0.998989	0.989373	1.00588	0.986992	1.06007	0.980564
	Wild-Type_25	boundaries 11 hpf	-0.0662897	32	0.933504	0.92598	0.866607	0.958297	0.924389	0.910464	0.867484	0.929717	0.931299	0.909249	0.88065	0.89995	0.862604	0.863421	0.888321	0.844985	0.88674	0.891172	0.925276	0.926486	1.02039	1.02975	1.03207	1.06874	1.01902	1.01944	0.991953	1.00956	0.955363	0.969538	0.971866				0.972153	1.00074	0.974432	0.989762	0.969171	0.963659	1.01109
	Wild-Type_25	boundaries 11 hpf	-0.0662897	33	0.892311	0.862099	0.971092	1.01016	0.897262	0.929191	0.922729	0.919411	0.907687	0.916691	0.934742	0.897737	0.941179	0.861141	0.893503	0.840032	0.912919	0.910789	0.908133	0.958106	1.06353	1.06287	1.05574	1.05324	0.983548	1.00005	1.03254	1.01417	0.990055	0.9867	1.00125	0.972264				1.00065	0.990236	0.995716	0.985506	0.994213	1.01132
	Wild-Type_25	boundaries 11 hpf	-0.0662897	34	0.906029	0.970695	0.940157	1.00235	0.909007	0.910079	0.942316	0.884117	0.963474	0.939881	0.877627	0.911511	0.903545	0.908069	0.859449	0.902508	0.894027	0.953013	0.969559	0.954778	1.07818	1.15599	1.06365	1.06296	1.01627	0.983287	1.00898	0.999348	0.99145	0.984292	0.981844	0.977683	0.972153				0.965201	0.986472	0.990561	0.990779	1.00399
	Wild-Type_25	boundaries 11 hpf	-0.0662897	35	0.875803	0.94612	0.902396	0.983683	0.875269	0.90839	0.984374	0.907704	0.91506	0.914625	0.887208	0.90366	0.914203	0.863665	0.873078	0.861442	0.911496	0.891403	0.968092	0.983141	1.05614	1.05725	1.02452	1.01431	1.04835	0.991904	0.991823	0.977562	0.966852	0.989076	1.02178	0.998989	1.00074	1.00065				0.950023	0.989955	0.981234	0.990106
	Wild-Type_25	boundaries 11 hpf	-0.0662897	36	0.8371	0.912753	0.97296	0.874017	0.973446	0.894478	0.911267	0.95513	0.894043	0.890408	0.90927	0.946504	0.923797	0.900718	0.961694	0.871914	0.950061	0.946147	0.949282	0.945792	1.0719	1.04476	1.04082	1.03109	1.02474	1.03357	0.965057	0.999721	0.967593	1.04034	1.0103	0.989373	0.974432	0.990236	0.965201				1.00624	0.983236	0.998863
	Wild-Type_25	boundaries 11 hpf	-0.0662897	37	0.881486	0.929193	0.934363	0.947333	0.861951	0.927857	0.945622	1.00979	0.921192	0.948718	0.98649	0.906678	0.946797	0.884371	0.89747	0.885004	0.940374	0.938697	0.998001	0.937565	0.99938	1.08788	1.04675	1.02458	0.995285	1.01106	0.983485	0.988846	1.00225	0.950512	1.01119	1.00588	0.989762	0.995716	0.986472	0.950023				0.980199	1.01248
	Wild-Type_25	boundaries 11 hpf	-0.0662897	38	0.949179	0.98724	0.913653	0.893996	0.952835	0.960117	0.898005	0.930209	0.919202	0.931501	0.886674	0.841999	0.942409	0.954055	0.92233	0.931138	0.915692	0.883503	0.964957	0.968996	1.09703	1.07823	1.05902	1.04185	1.00065	1.0605	1.00124	0.980075	0.970421	1.01706	0.986458	0.986992	0.969171	0.985506	0.990561	0.989955	1.00624				0.976462
	Wild-Type_25	boundaries 11 hpf	-0.0662897	39	0.921881	0.878535	0.986168	0.880571	0.925979	0.957208	0.92749	0.963469	0.949558	0.936058	0.950859	0.922935	0.896664	0.928742	0.923274	0.949108	0.943121	0.907837	0.947476	0.964459	1.10293	1.08508	1.06578	0.996063	0.993827	1.04795	0.983132	0.997523	1.00117	1.02292	1.01196	1.06007	0.963659	0.994213	0.990779	0.981234	0.983236	0.980199
	Wild-Type_25	boundaries 11 hpf	-0.0662897	40	0.944025	0.967458	0.9737	0.934998	0.933156	1.00982	0.886752	0.977728	0.977408	0.980417	0.903264	0.925291	0.960231	0.88815	0.946738	0.949297	0.899063	0.903863	0.888068	0.987339	1.06673	1.03378	1.05978	1.07383	1.03212	1.01966	1.03214	1.05198	0.983882	0.961817	0.958532	0.980564	1.01109	1.01132	1.00399	0.990106	0.998863	1.01248	0.976462

## Sheet: Fig1F
Top: PCA of Hi-C datasets based on SCC
	PC1	PC2	title
	0.0818398	-0.346503	sperm
	0.0727351	-0.313554	Wike2021_WT_ZF_Sperm
	-0.131269	-0.242082	Wike2021_WT_ZF_Embryos_2.25hpf_ED
	-0.155583	-0.289672	Wild-Type_2.75
	-0.240527	-0.103174	embryos_4hpf
	-0.146496	0.208894	Wike2021_WT_ZF_Embryos_4hpf
	-0.293199	0.0100048	WT
	-0.28222	-0.0182652	Wild-Type_5.3
	-0.197301	0.113967	Wike2021_WT_ZF_Embryos_5.3hpf
	-0.194953	0.0783586	embryos_8hpf
	-0.115727	0.280025	Wild-Type_11
	0.048651	0.406214	Wike2021_WT_ZF_Embryos_24hpf
	-0.0383556	0.257336	embryos_24hpf
	-0.0157262	0.248362	Wild-Type_25
Bottom: joint plot of insulation score and E1 compartmental score
	insulation	score	title
	-0.275265	0.288663	Wild-Type_5.3
	-0.393372	0.305104	embryos_8hpf
	-0.151942	0.104309	Wild-Type_2.75
	-0.265387	0.134396	embryos_4hpf
	-0.436311	0.44002	Wild-Type_11
	-0.150965	0.110123	sperm
	-0.465582	0.429232	embryos_24hpf
	-0.432013	0.459641	Wild-Type_25
	-0.302608	0.248729	WT
	-0.300656	0.269451	Wike2021_WT_ZF_Embryos_5.3hpf
	-0.325079	0.262073	WT2
	-0.493078	0.50327	embryos_24hpf_3
	-0.43153	0.453839	Wild-Type_25_2
	-0.292784	0.280573	Wild-Type_5.3_1
	-0.154578	0.10241	Wild-Type_2.75_2
	-0.43997	0.400467	Wike2021_WT_ZF_Embryos_24hpf
	-0.266857	0.136604	embryos_4hpf_1
	-0.29139	0.239802	WT1
	-0.467525	0.415464	embryos_24hpf_1
	-0.430478	0.463631	Wild-Type_25_1
	-0.464287	0.450218	embryos_24hpf_2
	-0.321792	0.19447	Wike2021_WT_ZF_Embryos_4hpf
	-0.393323	0.306287	embryos_8hpf_1
	-0.152815	0.106196	sperm_2
	-0.271653	0.292133	Wild-Type_5.3_2
	-0.392762	0.289974	embryos_8hpf_3
	-0.399245	0.290098	embryos_8hpf_2
	-0.144389	0.11313	Wike2021_WT_ZF_Embryos_2.25hpf_ED
	-0.271539	0.135389	embryos_4hpf_2
	-0.438455	0.444837	Wild-Type_11_2
	-0.154817	0.110653	sperm_1
	-0.142499	0.11374	Wike2021_WT_ZF_Sperm
	-0.153769	0.0959261	Wild-Type_2.75_1
	-0.437115	0.452217	Wild-Type_11_1

## Sheet: Fig1G
Average fountain in medaka fish, stage 10
	0	1	2	3	4	5	6	7	8	9	10	11	12	13	14	15	16	17	18	19	20	21	22	23	24	25	26	27	28	29	30	31	32	33	34	35	36	37	38	39	40
0			-0.0168262	-0.0328037	-0.0419638	-0.034541	-0.0222873	-0.0458755	-0.047837	-0.0745701	-0.0900194	-0.165369	-0.150307	-0.137659	-0.227204	-0.283721	-0.189053	-0.30818	-0.315554	-0.249554	-0.313772	-0.260724	-0.199582	-0.0759751	-0.101426	-0.180271	-0.107261	-0.102095	-0.0523127	-0.00891771	-0.297744	0.00282876	-0.110083	-0.366226	-0.0273479	-0.102891	-0.0401703	-0.0651305	-0.192215	-0.0568521	-0.117013
1				-0.044678	-0.0413225	-0.0623068	-0.0543519	-0.0760298	-0.0724082	-0.0774557	-0.126207	-0.150658	-0.177817	-0.177433	-0.251737	-0.230027	-0.272875	-0.349304	-0.315773	-0.332889	-0.27185	-0.217157	-0.228533	-0.244131	-0.119195	-0.167522	-0.272335	-0.262904	-0.137423	-0.103976	-0.0840494	-0.037747	-0.171386	-0.227478	-0.123965	-0.0993036	-0.256641	-0.0718148	-0.258717	-0.444927	-0.517299
2	-0.0168262				-0.0259032	-0.0284221	-0.02893	-0.0411072	-0.0413598	-0.0780959	-0.0884195	-0.116178	-0.165883	-0.180725	-0.231817	-0.219626	-0.223963	-0.236767	-0.258451	-0.170197	-0.294054	-0.255015	-0.0397961	-0.0421819	-0.0763535	-0.0907298	-0.0676252	-0.0239164	0.0945971	-0.0817399	-0.191205	-0.0303548	-0.166469	-0.288385	-0.153184	-0.0640118	-0.247148	0.0490562	-0.287749	-0.350583	-0.337027
3	-0.0328037	-0.044678				-0.000680469	-0.0192504	-0.036037	0.00393388	-0.0422415	-0.0647491	-0.0976634	-0.118928	-0.154344	-0.187871	-0.176619	-0.196717	-0.163198	-0.320203	-0.225976	-0.269394	-0.11999	-0.0847975	-0.110591	0.0337988	0.0305453	-0.0652425	0.0339243	-0.0431755	-0.0029633	-0.22115	-0.135059	-0.356496	-0.316253	-0.115522	-0.130642	-0.0325061	0.00255802	-0.30279	-0.6724	-0.0594439
4	-0.0419638	-0.0413225	-0.0259032				-0.00101719	-0.0263383	-0.00449854	-0.0249892	-0.0533191	-0.0894914	-0.122288	-0.130861	-0.176863	-0.210801	-0.166805	-0.185771	-0.249369	-0.237835	-0.123863	-0.123654	-0.0796573	-0.0408837	-0.0905281	-0.0990321	-0.00299483	-0.131924	0.0288207	0.0433513	0.00111449	0.030507	-0.15894	-0.138737	-0.0242617	0.0222648	-0.0312151	-0.151583	-0.0812659	-0.267182	-0.0170324
5	-0.034541	-0.0623068	-0.0284221	-0.000680469				-0.00953985	-0.0113591	-0.0291013	-0.0481619	-0.0610564	-0.107008	-0.134403	-0.138092	-0.167602	-0.163703	-0.21016	-0.223921	-0.213178	-0.160187	-0.169089	-0.07839	-0.00224793	0.0119109	-0.0261865	0.00170343	-0.0383338	0.078987	0.0218405	-0.0424566	-0.21001	-0.0466887	-0.0983962	-0.00483056	-0.180413	-0.187091	-0.0894142	-0.261349	-0.355014	0.0168099
6	-0.0222873	-0.0543519	-0.02893	-0.0192504	-0.00101719				-0.0184598	-0.0404397	-0.0619361	-0.0857168	-0.116859	-0.132297	-0.162127	-0.191412	-0.191267	-0.194231	-0.189486	-0.185933	-0.176125	-0.133709	-0.0708081	-0.0183802	-0.000855629	-0.0267132	-0.00259175	0.0425424	0.0318409	0.02848	-0.0253923	0.0195646	-0.057184	-0.112738	0.0202552	-0.12087	0.0332009	-0.00260769	-0.237048	-0.292171	-0.176254
7	-0.0458755	-0.0760298	-0.0411072	-0.036037	-0.0263383	-0.00953985				-0.0385122	-0.0748584	-0.105161	-0.102628	-0.161872	-0.165459	-0.171791	-0.20177	-0.215219	-0.2052	-0.214315	-0.154022	-0.157866	-0.044094	-0.0905662	-0.0227895	0.0443048	0.0483065	0.00505452	0.0286918	0.0407791	-0.105076	-0.0908201	-0.0459549	-0.0199048	-0.0413309	-0.150708	-0.0948561	-0.216294	-0.246195	-0.153402	-0.0664294
8	-0.047837	-0.0724082	-0.0413598	0.00393388	-0.00449854	-0.0113591	-0.0184598				-0.0515857	-0.0616077	-0.0869968	-0.0873137	-0.122113	-0.158138	-0.176639	-0.127464	-0.133842	-0.146659	-0.12889	-0.0287082	0.0128014	0.0475708	0.0400593	0.0801616	0.0940414	0.062482	0.120055	0.0494471	-0.00438862	-0.0932289	0.0109466	-0.174836	-0.112042	-0.168939	0.041655	0.00283818	-0.156629	-0.277364	-0.167908
9	-0.0745701	-0.0774557	-0.0780959	-0.0422415	-0.0249892	-0.0291013	-0.0404397	-0.0385122				-0.0240872	-0.0402172	-0.0524933	-0.0883231	-0.0988046	-0.0856444	-0.105378	-0.14948	-0.113709	-0.075773	0.00297167	0.0358328	0.108418	0.103975	0.115779	0.0963529	0.137337	0.175255	0.0507463	-0.0114716	0.00883762	-0.0267975	-0.0533297	-0.0628148	0.122403	-0.048977	-0.166449	-0.181082	-0.10182	-0.0334029
10	-0.0900194	-0.126207	-0.0884195	-0.0647491	-0.0533191	-0.0481619	-0.0619361	-0.0748584	-0.0515857				-0.0270749	-0.0460668	-0.0502197	-0.0662773	-0.0582919	-0.0991161	-0.0535569	-0.0464631	-0.0597533	-0.0130633	0.125508	0.128724	0.16132	0.163661	0.192305	0.211447	0.123905	0.0928984	0.0398675	0.0972614	0.0544667	0.0797725	-0.101866	-0.0913421	-0.109633	-0.0912164	-0.11723	-0.146661	-0.0313733
11	-0.165369	-0.150658	-0.116178	-0.0976634	-0.0894914	-0.0610564	-0.0857168	-0.105161	-0.0616077	-0.0240872				-0.0246857	-0.0453364	-0.0398614	-0.0523063	-0.0546029	-0.0657086	-0.0442839	-0.0177179	0.022723	0.145302	0.183863	0.17693	0.227288	0.144815	0.153681	0.191191	0.0719229	0.0583307	0.0811411	-0.0168792	-0.0446131	-0.0234605	0.081487	-0.0307827	-0.0462025	-0.0444492	-0.117071	-0.0481003
12	-0.150307	-0.177817	-0.165883	-0.118928	-0.122288	-0.107008	-0.116859	-0.102628	-0.0869968	-0.0402172	-0.0270749				-0.0347992	-0.0446428	-0.015139	-0.0219272	-0.0341284	-0.0375148	0.00239169	0.0853111	0.153735	0.204042	0.231621	0.213544	0.218519	0.21543	0.171076	0.135338	0.131826	0.0651722	0.036178	-0.0558405	-0.00702748	-0.0981302	-0.0590551	-0.0761542	-0.115045	-0.25718	-0.109344
13	-0.137659	-0.177433	-0.180725	-0.154344	-0.130861	-0.134403	-0.132297	-0.161872	-0.0873137	-0.0524933	-0.0460668	-0.0246857				-0.00730304	-0.0087582	-0.0189612	-0.0145734	0.00514033	0.0536992	0.121487	0.193235	0.239997	0.221803	0.273213	0.232983	0.230007	0.189644	0.171358	0.095821	0.0429589	0.0260794	-0.000849076	0.0135812	-0.117545	0.0219776	0.0202397	-0.060933	-0.0789913	-0.117866
14	-0.227204	-0.251737	-0.231817	-0.187871	-0.176863	-0.138092	-0.162127	-0.165459	-0.122113	-0.0883231	-0.0502197	-0.0453364	-0.0347992				-0.00750464	0.00588801	-0.00293436	0.0338942	0.0688053	0.128442	0.182818	0.24591	0.251839	0.262836	0.176792	0.209283	0.189177	0.137769	0.11204	0.0218089	-0.0264827	-0.0409974	-0.0213363	0.0160042	-0.0725712	0.0365509	-0.104341	-0.195612	-0.14153
15	-0.283721	-0.230027	-0.219626	-0.176619	-0.210801	-0.167602	-0.191412	-0.171791	-0.158138	-0.0988046	-0.0662773	-0.0398614	-0.0446428	-0.00730304				-0.00194278	-0.00977689	0.00868247	0.0625565	0.134645	0.193094	0.230886	0.243681	0.248441	0.23844	0.211462	0.195358	0.116331	0.0791634	0.0186547	0.149001	-0.00579432	-0.0548235	0.021655	-0.120813	-0.021154	-0.135265	-0.128823	-0.130365
16	-0.189053	-0.272875	-0.223963	-0.196717	-0.166805	-0.163703	-0.191267	-0.20177	-0.176639	-0.0856444	-0.0582919	-0.0523063	-0.015139	-0.0087582	-0.00750464				-0.0107368	0.0163213	0.0630918	0.122337	0.170872	0.173873	0.215944	0.176872	0.171807	0.151013	0.102901	0.0944787	0.0440113	-0.00570753	-0.0505459	-0.0101393	-0.104607	-0.0288659	-0.0486217	-0.152963	-0.084217	-0.318943	-0.292399
17	-0.30818	-0.349304	-0.236767	-0.163198	-0.185771	-0.21016	-0.194231	-0.215219	-0.127464	-0.105378	-0.0991161	-0.0546029	-0.0219272	-0.0189612	0.00588801	-0.00194278				0.00136998	0.0423396	0.10611	0.141098	0.171749	0.190601	0.149251	0.147752	0.118528	0.0739255	0.0637304	-0.0125648	-0.0261458	-0.0425842	-0.174614	-0.142799	-0.0956524	-0.152779	-0.0976083	-0.202671	-0.277779	-0.224491
18	-0.315554	-0.315773	-0.258451	-0.320203	-0.249369	-0.223921	-0.189486	-0.2052	-0.133842	-0.14948	-0.0535569	-0.0657086	-0.0341284	-0.0145734	-0.00293436	-0.00977689	-0.0107368				-0.00360483	0.0393521	0.0999736	0.0912702	0.117081	0.0905989	0.0638176	0.0370925	0.0213649	-0.0203454	-0.0782686	-0.078884	-0.17698	-0.245703	-0.0766191	-0.187209	-0.167793	-0.157171	-0.339168	-0.256025	-0.30424
19	-0.249554	-0.332889	-0.170197	-0.225976	-0.237835	-0.213178	-0.185933	-0.214315	-0.146659	-0.113709	-0.0464631	-0.0442839	-0.0375148	0.00514033	0.0338942	0.00868247	0.0163213	0.00136998				-0.0140223	0.0232793	0.0225574	0.0389779	0.0154463	-0.00460885	-0.0250485	-0.0416409	-0.0809126	-0.15129	-0.163256	-0.180728	-0.2118	-0.178646	-0.267674	-0.229639	-0.176636	-0.287055	-0.331083	-0.418249
20	-0.313772	-0.27185	-0.294054	-0.269394	-0.123863	-0.160187	-0.176125	-0.154022	-0.12889	-0.075773	-0.0597533	-0.0177179	0.00239169	0.0536992	0.0688053	0.0625565	0.0630918	0.0423396	-0.00360483				-0.0162575	0.00503989	-0.00665181	-0.0107394	-0.0200855	-0.0525255	-0.0556686	-0.103651	-0.129691	-0.200767	-0.233863	-0.291454	-0.260732	-0.207653	-0.248199	-0.256188	-0.313234	-0.347801	-0.378361
21	-0.260724	-0.217157	-0.255015	-0.11999	-0.123654	-0.169089	-0.133709	-0.157866	-0.0287082	0.00297167	-0.0130633	0.022723	0.0853111	0.121487	0.128442	0.134645	0.122337	0.10611	0.0393521	-0.0140223				-0.0124745	-0.013702	-0.0159293	-0.0218169	-0.0600356	-0.0776919	-0.124414	-0.112994	-0.138051	-0.177939	-0.224889	-0.211559	-0.204634	-0.265351	-0.261488	-0.367595	-0.424104	-0.384034
22	-0.199582	-0.228533	-0.0397961	-0.0847975	-0.0796573	-0.07839	-0.0708081	-0.044094	0.0128014	0.0358328	0.125508	0.145302	0.153735	0.193235	0.182818	0.193094	0.170872	0.141098	0.0999736	0.0232793	-0.0162575				-0.0160589	-0.0168002	-0.0067228	-0.036512	-0.0514108	-0.0863349	-0.0981121	-0.127432	-0.156887	-0.194981	-0.226951	-0.22889	-0.198287	-0.206036	-0.272174	-0.236987	-0.236814
23	-0.0759751	-0.244131	-0.0421819	-0.110591	-0.0408837	-0.00224793	-0.0183802	-0.0905662	0.0475708	0.108418	0.128724	0.183863	0.204042	0.239997	0.24591	0.230886	0.173873	0.171749	0.0912702	0.0225574	0.00503989	-0.0124745				-0.0100905	-0.0390729	-0.0318938	-0.0667555	-0.100977	-0.108445	-0.126649	-0.144994	-0.201439	-0.219324	-0.167733	-0.204944	-0.182161	-0.27886	-0.28316	-0.321785
24	-0.101426	-0.119195	-0.0763535	0.0337988	-0.0905281	0.0119109	-0.000855629	-0.0227895	0.0400593	0.103975	0.16132	0.17693	0.231621	0.221803	0.251839	0.243681	0.215944	0.190601	0.117081	0.0389779	-0.00665181	-0.013702	-0.0160589				-0.0311419	-0.043489	-0.0509973	-0.0471045	-0.0968896	-0.09925	-0.146762	-0.223922	-0.191508	-0.202308	-0.180359	-0.202264	-0.227458	-0.308842	-0.301909
25	-0.180271	-0.167522	-0.0907298	0.0305453	-0.0990321	-0.0261865	-0.0267132	0.0443048	0.0801616	0.115779	0.163661	0.227288	0.213544	0.273213	0.262836	0.248441	0.176872	0.149251	0.0905989	0.0154463	-0.0107394	-0.0159293	-0.0168002	-0.0100905				-0.0238991	-0.0335394	-0.0674741	-0.0688401	-0.099097	-0.121741	-0.15863	-0.131496	-0.133093	-0.141224	-0.209561	-0.159683	-0.264696	-0.251206
26	-0.107261	-0.272335	-0.0676252	-0.0652425	-0.00299483	0.00170343	-0.00259175	0.0483065	0.0940414	0.0963529	0.192305	0.144815	0.218519	0.232983	0.176792	0.23844	0.171807	0.147752	0.0638176	-0.00460885	-0.0200855	-0.0218169	-0.0067228	-0.0390729	-0.0311419				-0.0336448	-0.0400851	-0.067174	-0.0929511	-0.126907	-0.162048	-0.124263	-0.13615	-0.112802	-0.133755	-0.208421	-0.258728	-0.27358
27	-0.102095	-0.262904	-0.0239164	0.0339243	-0.131924	-0.0383338	0.0425424	0.00505452	0.062482	0.137337	0.211447	0.153681	0.21543	0.230007	0.209283	0.211462	0.151013	0.118528	0.0370925	-0.0250485	-0.0525255	-0.0600356	-0.036512	-0.0318938	-0.043489	-0.0238991				-0.03782	-0.0362959	-0.0570097	-0.0784437	-0.122882	-0.0952969	-0.0979876	-0.111611	-0.0999715	-0.148131	-0.211088	-0.212248
28	-0.0523127	-0.137423	0.0945971	-0.0431755	0.0288207	0.078987	0.0318409	0.0286918	0.120055	0.175255	0.123905	0.191191	0.171076	0.189644	0.189177	0.195358	0.102901	0.0739255	0.0213649	-0.0416409	-0.0556686	-0.0776919	-0.0514108	-0.0667555	-0.0509973	-0.0335394	-0.0336448				-0.0284747	-0.044955	-0.0754615	-0.0850948	-0.0716324	-0.105749	-0.0872077	-0.0647689	-0.096075	-0.159808	-0.145329
29	-0.00891771	-0.103976	-0.0817399	-0.0029633	0.0433513	0.0218405	0.02848	0.0407791	0.0494471	0.0507463	0.0928984	0.0719229	0.135338	0.171358	0.137769	0.116331	0.0944787	0.0637304	-0.0203454	-0.0809126	-0.103651	-0.124414	-0.0863349	-0.100977	-0.0471045	-0.0674741	-0.0400851	-0.03782				-0.0202213	-0.0400734	-0.0799095	-0.0725541	-0.047243	-0.044506	-0.0719985	-0.103266	-0.138948	-0.0965334
30	-0.297744	-0.0840494	-0.191205	-0.22115	0.00111449	-0.0424566	-0.0253923	-0.105076	-0.00438862	-0.0114716	0.0398675	0.0583307	0.131826	0.095821	0.11204	0.0791634	0.0440113	-0.0125648	-0.0782686	-0.15129	-0.129691	-0.112994	-0.0981121	-0.108445	-0.0968896	-0.0688401	-0.067174	-0.0362959	-0.0284747				-0.00664398	-0.0407475	-0.0110998	-0.0356016	-0.0189841	-0.0648942	-0.0608928	-0.115975	-0.111277
31	0.00282876	-0.037747	-0.0303548	-0.135059	0.030507	-0.21001	0.0195646	-0.0908201	-0.0932289	0.00883762	0.0972614	0.0811411	0.0651722	0.0429589	0.0218089	0.0186547	-0.00570753	-0.0261458	-0.078884	-0.163256	-0.200767	-0.138051	-0.127432	-0.126649	-0.09925	-0.099097	-0.0929511	-0.0570097	-0.044955	-0.0202213				-0.0224347	-0.00976368	-0.0327932	-0.0363251	-0.0148302	-0.0697675	-0.121608	-0.0999815
32	-0.110083	-0.171386	-0.166469	-0.356496	-0.15894	-0.0466887	-0.057184	-0.0459549	0.0109466	-0.0267975	0.0544667	-0.0168792	0.036178	0.0260794	-0.0264827	0.149001	-0.0505459	-0.0425842	-0.17698	-0.180728	-0.233863	-0.177939	-0.156887	-0.144994	-0.146762	-0.121741	-0.126907	-0.0784437	-0.0754615	-0.0400734	-0.00664398				-0.0035908	-0.0111053	-0.00600165	-0.00923455	-0.072681	-0.0901025	-0.0788159
33	-0.366226	-0.227478	-0.288385	-0.316253	-0.138737	-0.0983962	-0.112738	-0.0199048	-0.174836	-0.0533297	0.0797725	-0.0446131	-0.0558405	-0.000849076	-0.0409974	-0.00579432	-0.0101393	-0.174614	-0.245703	-0.2118	-0.291454	-0.224889	-0.194981	-0.201439	-0.223922	-0.15863	-0.162048	-0.122882	-0.0850948	-0.0799095	-0.0407475	-0.0224347				-0.0175745	-0.00114287	-0.00748605	-0.0599118	-0.0701835	-0.0655341
34	-0.0273479	-0.123965	-0.153184	-0.115522	-0.0242617	-0.00483056	0.0202552	-0.0413309	-0.112042	-0.0628148	-0.101866	-0.0234605	-0.00702748	0.0135812	-0.0213363	-0.0548235	-0.104607	-0.142799	-0.0766191	-0.178646	-0.260732	-0.211559	-0.226951	-0.219324	-0.191508	-0.131496	-0.124263	-0.0952969	-0.0716324	-0.0725541	-0.0110998	-0.00976368	-0.0035908				0.00464655	-0.00493001	-0.0339065	-0.0796079	-0.0538996
35	-0.102891	-0.0993036	-0.0640118	-0.130642	0.0222648	-0.180413	-0.12087	-0.150708	-0.168939	0.122403	-0.0913421	0.081487	-0.0981302	-0.117545	0.0160042	0.021655	-0.0288659	-0.0956524	-0.187209	-0.267674	-0.207653	-0.204634	-0.22889	-0.167733	-0.202308	-0.133093	-0.13615	-0.0979876	-0.105749	-0.047243	-0.0356016	-0.0327932	-0.0111053	-0.0175745				-0.0156231	-0.0330959	-0.0693248	-0.0300087
36	-0.0401703	-0.256641	-0.247148	-0.0325061	-0.0312151	-0.187091	0.0332009	-0.0948561	0.041655	-0.048977	-0.109633	-0.0307827	-0.0590551	0.0219776	-0.0725712	-0.120813	-0.0486217	-0.152779	-0.167793	-0.229639	-0.248199	-0.265351	-0.198287	-0.204944	-0.180359	-0.141224	-0.112802	-0.111611	-0.0872077	-0.044506	-0.0189841	-0.0363251	-0.00600165	-0.00114287	0.00464655				-0.0474933	-0.0574248	-0.0537762
37	-0.0651305	-0.0718148	0.0490562	0.00255802	-0.151583	-0.0894142	-0.00260769	-0.216294	0.00283818	-0.166449	-0.0912164	-0.0462025	-0.0761542	0.0202397	0.0365509	-0.021154	-0.152963	-0.0976083	-0.157171	-0.176636	-0.256188	-0.261488	-0.206036	-0.182161	-0.202264	-0.209561	-0.133755	-0.0999715	-0.0647689	-0.0719985	-0.0648942	-0.0148302	-0.00923455	-0.00748605	-0.00493001	-0.0156231				-0.0636338	-0.0323004
38	-0.192215	-0.258717	-0.287749	-0.30279	-0.0812659	-0.261349	-0.237048	-0.246195	-0.156629	-0.181082	-0.11723	-0.0444492	-0.115045	-0.060933	-0.104341	-0.135265	-0.084217	-0.202671	-0.339168	-0.287055	-0.313234	-0.367595	-0.272174	-0.27886	-0.227458	-0.159683	-0.208421	-0.148131	-0.096075	-0.103266	-0.0608928	-0.0697675	-0.072681	-0.0599118	-0.0339065	-0.0330959	-0.0474933				-0.0242816
39	-0.0568521	-0.444927	-0.350583	-0.6724	-0.267182	-0.355014	-0.292171	-0.153402	-0.277364	-0.10182	-0.146661	-0.117071	-0.25718	-0.0789913	-0.195612	-0.128823	-0.318943	-0.277779	-0.256025	-0.331083	-0.347801	-0.424104	-0.236987	-0.28316	-0.308842	-0.264696	-0.258728	-0.211088	-0.159808	-0.138948	-0.115975	-0.121608	-0.0901025	-0.0701835	-0.0796079	-0.0693248	-0.0574248	-0.0636338
40	-0.117013	-0.517299	-0.337027	-0.0594439	-0.0170324	0.0168099	-0.176254	-0.0664294	-0.167908	-0.0334029	-0.0313733	-0.0481003	-0.109344	-0.117866	-0.14153	-0.130365	-0.292399	-0.224491	-0.30424	-0.418249	-0.378361	-0.384034	-0.236814	-0.321785	-0.301909	-0.251206	-0.27358	-0.212248	-0.145329	-0.0965334	-0.111277	-0.0999815	-0.0788159	-0.0655341	-0.0538996	-0.0300087	-0.0537762	-0.0323004	-0.0242816

## Sheet: Fig1H
Average fountain in xenopus, stage 11
	0	1	2	3	4	5	6	7	8	9	10	11	12	13	14	15	16	17	18	19	20	21	22	23	24	25	26	27	28	29	30	31	32	33	34	35	36	37	38	39	40
0			-0.00405315	-0.00020187	0.0127897	-0.00117435	0.00906201	-0.0213263	-0.013514	-0.0512098	-0.10593	-0.171971	-0.178175	-0.225493	-0.299334	-0.367883	-0.35668	-0.389992	-0.362693	-0.347832	-0.289023	-0.256108	-0.160454	-0.0817048	0.0126592	0.0436721	0.107368	0.0577524	0.0816935	0.079412	0.000983059	0.105493	-0.0145562	-0.0801606	0.00161864	-0.0396226	-0.0377758	-0.0519231	-0.0889535	-0.0149131	-0.0876955
1				-0.0182519	-0.0270513	-0.0114679	-0.0230774	-0.0191919	-0.0334426	-0.0804895	-0.100087	-0.15998	-0.204406	-0.257816	-0.331592	-0.346644	-0.363083	-0.406416	-0.353735	-0.344496	-0.280555	-0.226874	-0.168659	-0.0917642	-0.00547836	0.0148614	0.0410559	0.0561454	0.112569	0.0991255	0.0914225	0.0874026	0.0229897	-0.010421	-0.0301138	-0.0427886	-0.107849	0.00783971	-0.124389	-0.133692	-0.193801
2	-0.00405315				-0.0215247	-0.0161252	-0.0256945	-0.0242958	-0.0314335	-0.0660948	-0.103971	-0.16103	-0.205754	-0.233927	-0.317354	-0.33218	-0.354834	-0.369961	-0.360162	-0.296733	-0.275913	-0.218146	-0.118928	-0.0289225	0.0238976	0.069441	0.130848	0.157869	0.141921	0.139979	0.101099	0.1249	0.0311693	-0.00507001	0.0256576	-0.0097569	-0.0746276	0.0220933	-0.107329	-0.137504	-0.11016
3	-0.00020187	-0.0182519				-0.0220178	-0.0186349	-0.0127156	-0.0318274	-0.053168	-0.0819576	-0.131908	-0.172658	-0.238469	-0.280947	-0.316049	-0.347736	-0.336265	-0.348993	-0.324542	-0.289484	-0.170029	-0.122405	-0.0310117	0.0814791	0.134689	0.156836	0.153898	0.187079	0.160942	0.114529	0.0739238	0.0350734	0.0107231	0.0230489	0.00175884	0.0168357	-0.00173052	-0.115615	-0.239672	-0.0595058
4	0.0127897	-0.0270513	-0.0215247				-0.0207039	-0.0166563	-0.0280291	-0.0368719	-0.089782	-0.141698	-0.157049	-0.215737	-0.259077	-0.313342	-0.328594	-0.33828	-0.329753	-0.272423	-0.214539	-0.160801	-0.103099	-0.00798253	0.0685186	0.13114	0.18949	0.157326	0.216633	0.200144	0.189082	0.195771	0.111743	0.0792884	0.0848957	0.0317788	-0.00320556	-0.0136512	-0.0113851	-0.087812	-0.00605713
5	-0.00117435	-0.0114679	-0.0161252	-0.0220178				-0.0188826	-0.0283671	-0.0377762	-0.077276	-0.108466	-0.145451	-0.19724	-0.232308	-0.278421	-0.310816	-0.321858	-0.309345	-0.257047	-0.195369	-0.144995	-0.0368535	0.0525068	0.13095	0.197875	0.216776	0.233459	0.273591	0.207437	0.20127	0.143118	0.143142	0.0825639	0.10231	-0.00694943	0.00346899	-0.00927633	-0.0692827	-0.0865192	-0.00853261
6	0.00906201	-0.0230774	-0.0256945	-0.0186349	-0.0207039				-0.0365777	-0.0394244	-0.0686907	-0.0983263	-0.13746	-0.175875	-0.225098	-0.265108	-0.274293	-0.304958	-0.265135	-0.230863	-0.178137	-0.115473	-0.0250746	0.0921326	0.185206	0.224202	0.252882	0.302386	0.28818	0.291856	0.229732	0.226388	0.145323	0.109564	0.106469	0.064602	0.0889401	0.0637581	-0.0273364	-0.042796	-0.0407654
7	-0.0213263	-0.0191919	-0.0242958	-0.0127156	-0.0166563	-0.0188826				-0.0517697	-0.0690848	-0.0815021	-0.119236	-0.153928	-0.208694	-0.234593	-0.262459	-0.271119	-0.241501	-0.205545	-0.154571	-0.0706443	0.0469009	0.119701	0.211158	0.302725	0.325246	0.322427	0.33309	0.321595	0.248912	0.24468	0.197584	0.161968	0.12996	0.0653149	0.0754249	0.0280189	0.00266169	0.0282853	0.0255107
8	-0.013514	-0.0334426	-0.0314335	-0.0318274	-0.0280291	-0.0283671	-0.0365777				-0.0565411	-0.0659918	-0.099167	-0.108764	-0.156013	-0.180667	-0.207086	-0.203614	-0.171436	-0.161539	-0.0864926	-0.00859318	0.0890009	0.197905	0.307253	0.360525	0.381555	0.41948	0.413839	0.365935	0.330727	0.287725	0.241119	0.208359	0.144902	0.126471	0.157123	0.115935	0.0389303	-0.0327034	-0.00465348
9	-0.0512098	-0.0804895	-0.0660948	-0.053168	-0.0368719	-0.0377762	-0.0394244	-0.0517697				-0.0623346	-0.0782121	-0.0945177	-0.123626	-0.137656	-0.150611	-0.160171	-0.161081	-0.102422	-0.0298155	0.0525804	0.162298	0.273622	0.362731	0.430586	0.446201	0.491194	0.460036	0.436457	0.369335	0.373669	0.280645	0.240219	0.19826	0.2051	0.134303	0.0738975	0.0524184	0.0470579	0.0715411
10	-0.10593	-0.100087	-0.103971	-0.0819576	-0.089782	-0.077276	-0.0686907	-0.0690848	-0.0565411				-0.050176	-0.0802921	-0.096875	-0.114401	-0.118795	-0.122821	-0.0871683	-0.0384195	0.0440575	0.116953	0.251862	0.354346	0.427438	0.496912	0.53854	0.540975	0.499505	0.47151	0.432513	0.410271	0.332145	0.288975	0.202042	0.187916	0.121578	0.116972	0.0884805	0.0805382	0.0768093
11	-0.171971	-0.15998	-0.16103	-0.131908	-0.141698	-0.108466	-0.0983263	-0.0815021	-0.0659918	-0.0623346				-0.0523468	-0.0657619	-0.0696773	-0.081876	-0.0797324	-0.0430092	0.00467867	0.0848934	0.17352	0.311921	0.410748	0.505394	0.575961	0.583979	0.572082	0.565824	0.490372	0.456652	0.409792	0.342362	0.254925	0.224045	0.225162	0.189364	0.115107	0.0935111	0.0838634	0.0517373
12	-0.178175	-0.204406	-0.205754	-0.172658	-0.157049	-0.145451	-0.13746	-0.119236	-0.099167	-0.0782121	-0.050176				-0.0551106	-0.0507364	-0.052473	-0.0496455	-0.0034126	0.042561	0.127677	0.233939	0.363553	0.484797	0.561347	0.59658	0.605214	0.589625	0.567318	0.512097	0.460557	0.384693	0.332658	0.265346	0.224925	0.162314	0.13318	0.10053	0.0820867	0.00293854	0.0585653
13	-0.225493	-0.257816	-0.233927	-0.238469	-0.215737	-0.19724	-0.175875	-0.153928	-0.108764	-0.0945177	-0.0802921	-0.0523468				-0.035358	-0.041118	-0.0244527	0.021295	0.0781886	0.185668	0.280697	0.394334	0.519153	0.589366	0.624537	0.613311	0.588981	0.553498	0.499434	0.427311	0.365313	0.303371	0.217978	0.182027	0.132527	0.120919	0.0672453	0.0568617	0.0316813	0.0165317
14	-0.299334	-0.331592	-0.317354	-0.280947	-0.259077	-0.232308	-0.225098	-0.208694	-0.156013	-0.123626	-0.096875	-0.0657619	-0.0551106				-0.0217025	-0.000402376	0.0417231	0.108809	0.191827	0.30476	0.434089	0.534628	0.599917	0.615621	0.569834	0.566548	0.522148	0.441759	0.392671	0.287962	0.222533	0.160485	0.127573	0.112156	0.0571112	0.0502247	-0.00166312	-0.0176602	-0.0102229
15	-0.367883	-0.346644	-0.33218	-0.316049	-0.313342	-0.278421	-0.265108	-0.234593	-0.180667	-0.137656	-0.114401	-0.0696773	-0.0507364	-0.035358				0.00216017	0.0519068	0.102469	0.205278	0.30692	0.423129	0.507222	0.552452	0.557375	0.518359	0.498087	0.446192	0.373134	0.284684	0.228026	0.207039	0.0961368	0.0642459	0.0318267	-0.0184434	-0.00753534	-0.0952391	-0.0384058	-0.0766311
16	-0.35668	-0.363083	-0.354834	-0.347736	-0.328594	-0.310816	-0.274293	-0.262459	-0.207086	-0.150611	-0.118795	-0.081876	-0.052473	-0.041118	-0.0217025				0.0341137	0.0892461	0.18052	0.26659	0.367667	0.437348	0.476655	0.454626	0.420881	0.370385	0.303685	0.265406	0.184397	0.134072	0.0764645	0.0211675	-0.0270027	-0.0406662	-0.068205	-0.127266	-0.127418	-0.172046	-0.209734
17	-0.389992	-0.406416	-0.369961	-0.336265	-0.33828	-0.321858	-0.304958	-0.271119	-0.203614	-0.160171	-0.122821	-0.0797324	-0.0496455	-0.0244527	-0.000402376	0.00216017				0.0613646	0.13086	0.20965	0.282898	0.354982	0.363512	0.347232	0.304554	0.241803	0.206141	0.146123	0.0743785	0.0356658	-0.0104047	-0.10976	-0.113323	-0.136515	-0.181572	-0.188385	-0.181569	-0.231879	-0.208705
18	-0.362693	-0.353735	-0.360162	-0.348993	-0.329753	-0.309345	-0.265135	-0.241501	-0.171436	-0.161081	-0.0871683	-0.0430092	-0.0034126	0.021295	0.0417231	0.0519068	0.0341137				0.0728512	0.127985	0.190861	0.216534	0.245399	0.219871	0.183589	0.146754	0.0971406	0.0570484	-0.0166589	-0.0769	-0.132295	-0.190174	-0.192197	-0.243639	-0.243281	-0.252404	-0.259494	-0.263695	-0.274896
19	-0.347832	-0.344496	-0.296733	-0.324542	-0.272423	-0.257047	-0.230863	-0.205545	-0.161539	-0.102422	-0.0384195	0.00467867	0.042561	0.0781886	0.108809	0.102469	0.0892461	0.0613646				0.0651617	0.105635	0.137505	0.136534	0.129352	0.0848898	0.0430731	0.0182292	-0.0414503	-0.0945912	-0.153437	-0.172812	-0.230719	-0.267841	-0.313961	-0.309887	-0.308723	-0.336628	-0.336854	-0.363898
20	-0.289023	-0.280555	-0.275913	-0.289484	-0.214539	-0.195369	-0.178137	-0.154571	-0.0864926	-0.0298155	0.0440575	0.0848934	0.127677	0.185668	0.191827	0.205278	0.18052	0.13086	0.0728512				0.0467332	0.068345	0.0826274	0.0656215	0.0260784	-0.00366937	-0.0393447	-0.0947797	-0.146128	-0.190971	-0.242849	-0.291086	-0.316546	-0.318528	-0.327397	-0.356486	-0.374925	-0.364953	-0.398675
21	-0.256108	-0.226874	-0.218146	-0.170029	-0.160801	-0.144995	-0.115473	-0.0706443	-0.00859318	0.0525804	0.116953	0.17352	0.233939	0.280697	0.30476	0.30692	0.26659	0.20965	0.127985	0.0651617				0.0195501	0.0110422	0.00558328	-0.0181656	-0.0478007	-0.0868848	-0.131107	-0.171474	-0.200327	-0.25313	-0.287022	-0.311438	-0.355494	-0.365477	-0.410455	-0.402371	-0.423822	-0.416948
22	-0.160454	-0.168659	-0.118928	-0.122405	-0.103099	-0.0368535	-0.0250746	0.0469009	0.0890009	0.162298	0.251862	0.311921	0.363553	0.394334	0.434089	0.423129	0.367667	0.282898	0.190861	0.105635	0.0467332				-0.020931	-0.0252004	-0.0567331	-0.0772979	-0.0924404	-0.133727	-0.180435	-0.20985	-0.265439	-0.301095	-0.336646	-0.348878	-0.350458	-0.393333	-0.391199	-0.357629	-0.398701
23	-0.0817048	-0.0917642	-0.0289225	-0.0310117	-0.00798253	0.0525068	0.0921326	0.119701	0.197905	0.273622	0.354346	0.410748	0.484797	0.519153	0.534628	0.507222	0.437348	0.354982	0.216534	0.137505	0.068345	0.0195501				-0.0361392	-0.0547924	-0.0645727	-0.0994628	-0.138424	-0.176676	-0.20529	-0.238734	-0.290358	-0.331059	-0.329914	-0.350156	-0.367421	-0.376354	-0.371707	-0.391801
24	0.0126592	-0.00547836	0.0238976	0.0814791	0.0685186	0.13095	0.185206	0.211158	0.307253	0.362731	0.427438	0.505394	0.561347	0.589366	0.599917	0.552452	0.476655	0.363512	0.245399	0.136534	0.0826274	0.0110422	-0.020931				-0.0528954	-0.0619079	-0.0675959	-0.0909967	-0.148457	-0.167024	-0.212848	-0.252303	-0.272145	-0.308957	-0.286574	-0.348292	-0.336728	-0.330426	-0.345317
25	0.0436721	0.0148614	0.069441	0.134689	0.13114	0.197875	0.224202	0.302725	0.360525	0.430586	0.496912	0.575961	0.59658	0.624537	0.615621	0.557375	0.454626	0.347232	0.219871	0.129352	0.0656215	0.00558328	-0.0252004	-0.0361392				-0.0524237	-0.0546882	-0.0909102	-0.119077	-0.144778	-0.177134	-0.216023	-0.223935	-0.250214	-0.268922	-0.285798	-0.268862	-0.304097	-0.286968
26	0.107368	0.0410559	0.130848	0.156836	0.18949	0.216776	0.252882	0.325246	0.381555	0.446201	0.53854	0.583979	0.605214	0.613311	0.569834	0.518359	0.420881	0.304554	0.183589	0.0848898	0.0260784	-0.0181656	-0.0567331	-0.0547924	-0.0528954				-0.0456232	-0.0662928	-0.0890475	-0.11554	-0.146508	-0.16897	-0.183734	-0.199298	-0.215096	-0.228878	-0.24542	-0.252345	-0.225046
27	0.0577524	0.0561454	0.157869	0.153898	0.157326	0.233459	0.302386	0.322427	0.41948	0.491194	0.540975	0.572082	0.589625	0.588981	0.566548	0.498087	0.370385	0.241803	0.146754	0.0430731	-0.00366937	-0.0478007	-0.0772979	-0.0645727	-0.0619079	-0.0524237				-0.0458197	-0.0742741	-0.0856661	-0.0916282	-0.129958	-0.133001	-0.163887	-0.186938	-0.169724	-0.188067	-0.189997	-0.175417
28	0.0816935	0.112569	0.141921	0.187079	0.216633	0.273591	0.28818	0.33309	0.413839	0.460036	0.499505	0.565824	0.567318	0.553498	0.522148	0.446192	0.303685	0.206141	0.0971406	0.0182292	-0.0393447	-0.0868848	-0.0924404	-0.0994628	-0.0675959	-0.0546882	-0.0456232				-0.0465108	-0.0573282	-0.0791732	-0.101381	-0.109648	-0.125698	-0.121552	-0.125886	-0.143068	-0.138723	-0.133556
29	0.079412	0.0991255	0.139979	0.160942	0.200144	0.207437	0.291856	0.321595	0.365935	0.436457	0.47151	0.490372	0.512097	0.499434	0.441759	0.373134	0.265406	0.146123	0.0570484	-0.0414503	-0.0947797	-0.131107	-0.133727	-0.138424	-0.0909967	-0.0909102	-0.0662928	-0.0458197				-0.0421924	-0.0524926	-0.0722605	-0.0779143	-0.0813377	-0.0825339	-0.0929629	-0.0965431	-0.110525	-0.094934
30	0.000983059	0.0914225	0.101099	0.114529	0.189082	0.20127	0.229732	0.248912	0.330727	0.369335	0.432513	0.456652	0.460557	0.427311	0.392671	0.284684	0.184397	0.0743785	-0.0166589	-0.0945912	-0.146128	-0.171474	-0.180435	-0.176676	-0.148457	-0.119077	-0.0890475	-0.0742741	-0.0465108				-0.0353695	-0.0573934	-0.0462081	-0.0464403	-0.055528	-0.0597885	-0.0621571	-0.0650673	-0.0560417
31	0.105493	0.0874026	0.1249	0.0739238	0.195771	0.143118	0.226388	0.24468	0.287725	0.373669	0.410271	0.409792	0.384693	0.365313	0.287962	0.228026	0.134072	0.0356658	-0.0769	-0.153437	-0.190971	-0.200327	-0.20985	-0.20529	-0.167024	-0.144778	-0.11554	-0.0856661	-0.0573282	-0.0421924				-0.0449384	-0.0407272	-0.0446937	-0.0470592	-0.0477628	-0.0450251	-0.0565266	-0.0351386
32	-0.0145562	0.0229897	0.0311693	0.0350734	0.111743	0.143142	0.145323	0.197584	0.241119	0.280645	0.332145	0.342362	0.332658	0.303371	0.222533	0.207039	0.0764645	-0.0104047	-0.132295	-0.172812	-0.242849	-0.25313	-0.265439	-0.238734	-0.212848	-0.177134	-0.146508	-0.0916282	-0.0791732	-0.0524926	-0.0353695				-0.0296563	-0.0296841	-0.0271785	-0.0270703	-0.0253493	-0.0114007	-0.00757158
33	-0.0801606	-0.010421	-0.00507001	0.0107231	0.0792884	0.0825639	0.109564	0.161968	0.208359	0.240219	0.288975	0.254925	0.265346	0.217978	0.160485	0.0961368	0.0211675	-0.10976	-0.190174	-0.230719	-0.291086	-0.287022	-0.301095	-0.290358	-0.252303	-0.216023	-0.16897	-0.129958	-0.101381	-0.0722605	-0.0573934	-0.0449384				-0.018155	-0.0153048	-0.0192752	-0.0140468	-0.00100605	0.0157965
34	0.00161864	-0.0301138	0.0256576	0.0230489	0.0848957	0.10231	0.106469	0.12996	0.144902	0.19826	0.202042	0.224045	0.224925	0.182027	0.127573	0.0642459	-0.0270027	-0.113323	-0.192197	-0.267841	-0.316546	-0.311438	-0.336646	-0.331059	-0.272145	-0.223935	-0.183734	-0.133001	-0.109648	-0.0779143	-0.0462081	-0.0407272	-0.0296563				-0.0193483	-0.0149766	-0.00960435	0.00747412	0.00286434
35	-0.0396226	-0.0427886	-0.0097569	0.00175884	0.0317788	-0.00694943	0.064602	0.0653149	0.126471	0.2051	0.187916	0.225162	0.162314	0.132527	0.112156	0.0318267	-0.0406662	-0.136515	-0.243639	-0.313961	-0.318528	-0.355494	-0.348878	-0.329914	-0.308957	-0.250214	-0.199298	-0.163887	-0.125698	-0.0813377	-0.0464403	-0.0446937	-0.0296841	-0.018155				-0.0179401	-0.00761228	-0.00650346	0.0174657
36	-0.0377758	-0.107849	-0.0746276	0.0168357	-0.00320556	0.00346899	0.0889401	0.0754249	0.157123	0.134303	0.121578	0.189364	0.13318	0.120919	0.0571112	-0.0184434	-0.068205	-0.181572	-0.243281	-0.309887	-0.327397	-0.365477	-0.350458	-0.350156	-0.286574	-0.268922	-0.215096	-0.186938	-0.121552	-0.0825339	-0.055528	-0.0470592	-0.0271785	-0.0153048	-0.0193483				-0.00808352	-0.00827188	0.0020114
37	-0.0519231	0.00783971	0.0220933	-0.00173052	-0.0136512	-0.00927633	0.0637581	0.0280189	0.115935	0.0738975	0.116972	0.115107	0.10053	0.0672453	0.0502247	-0.00753534	-0.127266	-0.188385	-0.252404	-0.308723	-0.356486	-0.410455	-0.393333	-0.367421	-0.348292	-0.285798	-0.228878	-0.169724	-0.125886	-0.0929629	-0.0597885	-0.0477628	-0.0270703	-0.0192752	-0.0149766	-0.0179401				-0.0145631	-0.00756687
38	-0.0889535	-0.124389	-0.107329	-0.115615	-0.0113851	-0.0692827	-0.0273364	0.00266169	0.0389303	0.0524184	0.0884805	0.0935111	0.0820867	0.0568617	-0.00166312	-0.0952391	-0.127418	-0.181569	-0.259494	-0.336628	-0.374925	-0.402371	-0.391199	-0.376354	-0.336728	-0.268862	-0.24542	-0.188067	-0.143068	-0.0965431	-0.0621571	-0.0450251	-0.0253493	-0.0140468	-0.00960435	-0.00761228	-0.00808352				-0.0144049
39	-0.0149131	-0.133692	-0.137504	-0.239672	-0.087812	-0.0865192	-0.042796	0.0282853	-0.0327034	0.0470579	0.0805382	0.0838634	0.00293854	0.0316813	-0.0176602	-0.0384058	-0.172046	-0.231879	-0.263695	-0.336854	-0.364953	-0.423822	-0.357629	-0.371707	-0.330426	-0.304097	-0.252345	-0.189997	-0.138723	-0.110525	-0.0650673	-0.0565266	-0.0114007	-0.00100605	0.00747412	-0.00650346	-0.00827188	-0.0145631
40	-0.0876955	-0.193801	-0.11016	-0.0595058	-0.00605713	-0.00853261	-0.0407654	0.0255107	-0.00465348	0.0715411	0.0768093	0.0517373	0.0585653	0.0165317	-0.0102229	-0.0766311	-0.209734	-0.208705	-0.274896	-0.363898	-0.398675	-0.416948	-0.398701	-0.391801	-0.345317	-0.286968	-0.225046	-0.175417	-0.133556	-0.094934	-0.0560417	-0.0351386	-0.00757158	0.0157965	0.00286434	0.0174657	0.0020114	-0.00756687	-0.0144049

## Sheet: Fig2A
Profiles of epigenetics at fountains vs boundaries
track	ylabel	position		0	1	2	3	4	5	6	7	8	9	10	11	12	13	14	15	16	17	18	19	20	21	22	23	24	25	26	27	28	29	30	31	32	33	34	35	36	37	38	39	40
log2ratio_Nanog-like_4.5hpf_Xu2012_R1	log2(ChIP/input)	fountains 5.3 hpf	x	-200000	-190000	-180000	-170000	-160000	-150000	-140000	-130000	-120000	-110000	-100000	-90000	-80000	-70000	-60000	-50000	-40000	-30000	-20000	-10000	0	10000	20000	30000	40000	50000	60000	70000	80000	90000	100000	110000	120000	130000	140000	150000	160000	170000	180000	190000	200000
log2ratio_Nanog-like_4.5hpf_Xu2012_R1	log2(ChIP/input)	fountains 5.3 hpf	y_mean	-0.0170228	-0.0121571	-0.0126315	-0.0160599	-0.0164148	-0.0166043	-0.0246021	-0.0198971	-0.0172694	-0.0235079	-0.0236335	-0.0248187	-0.023728	-0.0217702	-0.0179572	-0.0154077	-0.0104418	-0.00611724	-0.000230073	-1.10141e-05	0.0019746	-0.00110645	-0.00612184	-0.0138455	-0.0178527	-0.0235603	-0.0261411	-0.0249749	-0.0216044	-0.0221609	-0.0239438	-0.0201909	-0.0190619	-0.0185075	-0.0157426	-0.0218512	-0.017264	-0.0179709	-0.0134645	-0.0132928	-0.0165971
log2ratio_Nanog-like_4.5hpf_Xu2012_R1	log2(ChIP/input)	fountains 5.3 hpf	y_smoothed	-0.0151646	-0.0140871	-0.0139872	-0.0151752	-0.0166749	-0.0186406	-0.0203854	-0.0204203	-0.0204111	-0.0218889	-0.0234007	-0.0238361	-0.0230279	-0.0210049	-0.0180895	-0.0145614	-0.0104167	-0.00600165	-0.00229884	-0.00024714	-0.000182532	-0.00253223	-0.00713058	-0.0127115	-0.0179291	-0.0220514	-0.0241974	-0.0240728	-0.0230258	-0.0225204	-0.0220724	-0.0208168	-0.0193604	-0.0183647	-0.0182693	-0.01868	-0.0181412	-0.0166326	-0.0150883	-0.0147204	-0.0153428
log2ratio_Nanog-like_4.5hpf_Xu2012_R1	log2(ChIP/input)	fountains 5.3 hpf	y_std_smoothed	0.00723167	0.00723167	0.00723167	0.00723167	0.00723167	0.00723167	0.00723167	0.00723167	0.00723167	0.00723167	0.00723167	0.00723167	0.00723167	0.00723167	0.00723167	0.00723167	0.00723167	0.00723167	0.00723167	0.00723167	0.00723167	0.00723167	0.00723167	0.00723167	0.00723167	0.00723167	0.00723167	0.00723167	0.00723167	0.00723167	0.00723167	0.00723167	0.00723167	0.00723167	0.00723167	0.00723167	0.00723167	0.00723167	0.00723167	0.00723167	0.00723167
log2ratio_Nanog-like_4.5hpf_Xu2012_R1	log2(ChIP/input)	fountains 5.3 hpf	bg	-0.0218052	-0.0218052	-0.0218052	-0.0218052	-0.0218052	-0.0218052	-0.0218052	-0.0218052	-0.0218052	-0.0218052	-0.0218052	-0.0218052	-0.0218052	-0.0218052	-0.0218052	-0.0218052	-0.0218052	-0.0218052	-0.0218052	-0.0218052	-0.0218052	-0.0218052	-0.0218052	-0.0218052	-0.0218052	-0.0218052	-0.0218052	-0.0218052	-0.0218052	-0.0218052	-0.0218052	-0.0218052	-0.0218052	-0.0218052	-0.0218052	-0.0218052	-0.0218052	-0.0218052	-0.0218052	-0.0218052	-0.0218052
log2ratio_Pou5f3_4_Pou5f3-Myc-tag_inj_Miao2022_B1_EXP-Pou5f3-ChIP-seq-4h_SRX13823181_R1	log2(ChIP/input)	fountains 5.3 hpf	x	-200000	-190000	-180000	-170000	-160000	-150000	-140000	-130000	-120000	-110000	-100000	-90000	-80000	-70000	-60000	-50000	-40000	-30000	-20000	-10000	0	10000	20000	30000	40000	50000	60000	70000	80000	90000	100000	110000	120000	130000	140000	150000	160000	170000	180000	190000	200000
log2ratio_Pou5f3_4_Pou5f3-Myc-tag_inj_Miao2022_B1_EXP-Pou5f3-ChIP-seq-4h_SRX13823181_R1	log2(ChIP/input)	fountains 5.3 hpf	y_mean	-0.00617665	-0.00587223	-0.00575704	-0.00469458	-0.00597955	-0.00614858	-0.00807584	-0.00722335	-0.00703139	-0.0089997	-0.00809842	-0.00859199	-0.00862174	-0.00912873	-0.00823327	-0.00514807	-0.00538958	-0.0038921	-0.00275863	-0.00298081	-0.00301128	-0.004411	-0.00576785	-0.00662141	-0.00830965	-0.0086451	-0.00946905	-0.00822211	-0.00742337	-0.00688474	-0.00824962	-0.00766965	-0.00690326	-0.00651514	-0.00612452	-0.00747558	-0.00710794	-0.00706867	-0.00613678	-0.00582079	-0.00650835
log2ratio_Pou5f3_4_Pou5f3-Myc-tag_inj_Miao2022_B1_EXP-Pou5f3-ChIP-seq-4h_SRX13823181_R1	log2(ChIP/input)	fountains 5.3 hpf	y_smoothed	-0.00603577	-0.005858	-0.00558269	-0.0054853	-0.00585256	-0.00654966	-0.00716805	-0.00742674	-0.00770256	-0.00814676	-0.00839673	-0.00852707	-0.00864333	-0.00843393	-0.00749961	-0.00614561	-0.00499926	-0.00403662	-0.00332385	-0.00314598	-0.00355695	-0.00447648	-0.00563332	-0.00680099	-0.00785099	-0.00855339	-0.00869941	-0.0082661	-0.00769833	-0.0075124	-0.00761617	-0.00747464	-0.00703866	-0.00668235	-0.00668771	-0.00695074	-0.00703404	-0.00678232	-0.00639269	-0.00620827	-0.00627206
log2ratio_Pou5f3_4_Pou5f3-Myc-tag_inj_Miao2022_B1_EXP-Pou5f3-ChIP-seq-4h_SRX13823181_R1	log2(ChIP/input)	fountains 5.3 hpf	y_std_smoothed	0.0016782	0.0016782	0.0016782	0.0016782	0.0016782	0.0016782	0.0016782	0.0016782	0.0016782	0.0016782	0.0016782	0.0016782	0.0016782	0.0016782	0.0016782	0.0016782	0.0016782	0.0016782	0.0016782	0.0016782	0.0016782	0.0016782	0.0016782	0.0016782	0.0016782	0.0016782	0.0016782	0.0016782	0.0016782	0.0016782	0.0016782	0.0016782	0.0016782	0.0016782	0.0016782	0.0016782	0.0016782	0.0016782	0.0016782	0.0016782	0.0016782
log2ratio_Pou5f3_4_Pou5f3-Myc-tag_inj_Miao2022_B1_EXP-Pou5f3-ChIP-seq-4h_SRX13823181_R1	log2(ChIP/input)	fountains 5.3 hpf	bg	-0.00643744	-0.00643744	-0.00643744	-0.00643744	-0.00643744	-0.00643744	-0.00643744	-0.00643744	-0.00643744	-0.00643744	-0.00643744	-0.00643744	-0.00643744	-0.00643744	-0.00643744	-0.00643744	-0.00643744	-0.00643744	-0.00643744	-0.00643744	-0.00643744	-0.00643744	-0.00643744	-0.00643744	-0.00643744	-0.00643744	-0.00643744	-0.00643744	-0.00643744	-0.00643744	-0.00643744	-0.00643744	-0.00643744	-0.00643744	-0.00643744	-0.00643744	-0.00643744	-0.00643744	-0.00643744	-0.00643744	-0.00643744
log2ratio_Sox2_late-blastula_Leichsenrin2013_R1	log2(ChIP/input)	fountains 5.3 hpf	x	-200000	-190000	-180000	-170000	-160000	-150000	-140000	-130000	-120000	-110000	-100000	-90000	-80000	-70000	-60000	-50000	-40000	-30000	-20000	-10000	0	10000	20000	30000	40000	50000	60000	70000	80000	90000	100000	110000	120000	130000	140000	150000	160000	170000	180000	190000	200000
log2ratio_Sox2_late-blastula_Leichsenrin2013_R1	log2(ChIP/input)	fountains 5.3 hpf	y_mean	0.0149437	0.0160016	0.0169972	0.0181681	0.0134448	0.0141419	0.0156644	0.0162927	0.0148796	0.0145267	0.0163316	0.0162888	0.0177288	0.0181442	0.0182651	0.0187108	0.022569	0.0236366	0.0239717	0.0228606	0.025945	0.0230142	0.0212723	0.0190121	0.0192643	0.0149724	0.0168058	0.0163037	0.0156845	0.0161333	0.0143361	0.0147139	0.0167376	0.0144547	0.0159136	0.017015	0.016033	0.0162832	0.018313	0.0166401	0.0161907
log2ratio_Sox2_late-blastula_Leichsenrin2013_R1	log2(ChIP/input)	fountains 5.3 hpf	y_smoothed	0.0154609	0.0160407	0.0166056	0.016271	0.0151952	0.0148017	0.0152542	0.0155071	0.0152959	0.0153292	0.0159007	0.0166572	0.0174046	0.018008	0.0186364	0.0198708	0.0216609	0.0230349	0.0236055	0.0239113	0.023954	0.0229826	0.0212907	0.0196544	0.0181513	0.0168812	0.0163528	0.0161806	0.0159124	0.0155175	0.0151387	0.0152104	0.0154766	0.0155628	0.0158865	0.0162942	0.0164706	0.0167808	0.0170868	0.0168733	0.0164966
log2ratio_Sox2_late-blastula_Leichsenrin2013_R1	log2(ChIP/input)	fountains 5.3 hpf	y_std_smoothed	0.00299989	0.00299989	0.00299989	0.00299989	0.00299989	0.00299989	0.00299989	0.00299989	0.00299989	0.00299989	0.00299989	0.00299989	0.00299989	0.00299989	0.00299989	0.00299989	0.00299989	0.00299989	0.00299989	0.00299989	0.00299989	0.00299989	0.00299989	0.00299989	0.00299989	0.00299989	0.00299989	0.00299989	0.00299989	0.00299989	0.00299989	0.00299989	0.00299989	0.00299989	0.00299989	0.00299989	0.00299989	0.00299989	0.00299989	0.00299989	0.00299989
log2ratio_Sox2_late-blastula_Leichsenrin2013_R1	log2(ChIP/input)	fountains 5.3 hpf	bg	0.00479986	0.00479986	0.00479986	0.00479986	0.00479986	0.00479986	0.00479986	0.00479986	0.00479986	0.00479986	0.00479986	0.00479986	0.00479986	0.00479986	0.00479986	0.00479986	0.00479986	0.00479986	0.00479986	0.00479986	0.00479986	0.00479986	0.00479986	0.00479986	0.00479986	0.00479986	0.00479986	0.00479986	0.00479986	0.00479986	0.00479986	0.00479986	0.00479986	0.00479986	0.00479986	0.00479986	0.00479986	0.00479986	0.00479986	0.00479986	0.00479986
Rad21_Wike_4_log2_ChIP_input	log2(ChIP/input)	fountains 5.3 hpf	x	-200000	-190000	-180000	-170000	-160000	-150000	-140000	-130000	-120000	-110000	-100000	-90000	-80000	-70000	-60000	-50000	-40000	-30000	-20000	-10000	0	10000	20000	30000	40000	50000	60000	70000	80000	90000	100000	110000	120000	130000	140000	150000	160000	170000	180000	190000	200000
Rad21_Wike_4_log2_ChIP_input	log2(ChIP/input)	fountains 5.3 hpf	y_mean	-0.0110601	-0.00407771	-0.0142487	-0.0121686	-0.0188164	-0.0333476	-0.0338095	-0.0351137	-0.0316756	-0.045429	-0.0551031	-0.0446671	-0.0387301	-0.0370905	-0.0233765	-0.000562935	0.00731819	0.0189516	0.0241987	0.0287188	0.0277276	0.0174026	0.00989933	0.00197025	-0.018496	-0.0240147	-0.0416217	-0.0600188	-0.0456332	-0.0460625	-0.0448024	-0.0339174	-0.0355665	-0.0351547	-0.0203235	-0.0226181	-0.0283134	-0.0242562	-0.0166413	-0.0228165	-0.0226458
Rad21_Wike_4_log2_ChIP_input	log2(ChIP/input)	fountains 5.3 hpf	y_smoothed	-0.00916354	-0.00938894	-0.0115497	-0.0153629	-0.0214481	-0.0284327	-0.0327348	-0.0345957	-0.0377017	-0.0435099	-0.0471539	-0.0449454	-0.0395292	-0.0319274	-0.0199351	-0.00545231	0.00704407	0.0164191	0.0227892	0.0255511	0.0236686	0.0175182	0.00891231	-0.00194466	-0.014584	-0.0274931	-0.0401157	-0.0481415	-0.0485399	-0.0456355	-0.0419449	-0.0378447	-0.0346346	-0.0307633	-0.0262102	-0.0244854	-0.0246206	-0.0231446	-0.0212877	-0.0214274	-0.0222465
Rad21_Wike_4_log2_ChIP_input	log2(ChIP/input)	fountains 5.3 hpf	y_std_smoothed	0.0227043	0.0227043	0.0227043	0.0227043	0.0227043	0.0227043	0.0227043	0.0227043	0.0227043	0.0227043	0.0227043	0.0227043	0.0227043	0.0227043	0.0227043	0.0227043	0.0227043	0.0227043	0.0227043	0.0227043	0.0227043	0.0227043	0.0227043	0.0227043	0.0227043	0.0227043	0.0227043	0.0227043	0.0227043	0.0227043	0.0227043	0.0227043	0.0227043	0.0227043	0.0227043	0.0227043	0.0227043	0.0227043	0.0227043	0.0227043	0.0227043
Rad21_Wike_4_log2_ChIP_input	log2(ChIP/input)	fountains 5.3 hpf	bg	0.00862313	0.00862313	0.00862313	0.00862313	0.00862313	0.00862313	0.00862313	0.00862313	0.00862313	0.00862313	0.00862313	0.00862313	0.00862313	0.00862313	0.00862313	0.00862313	0.00862313	0.00862313	0.00862313	0.00862313	0.00862313	0.00862313	0.00862313	0.00862313	0.00862313	0.00862313	0.00862313	0.00862313	0.00862313	0.00862313	0.00862313	0.00862313	0.00862313	0.00862313	0.00862313	0.00862313	0.00862313	0.00862313	0.00862313	0.00862313	0.00862313
log2ratio_H3K27ac_4_WT_Miao2022_B1_EXP-H3K27ac-ChIP-seq-MZnps-4h_SRX13823124_R1	log2(ChIP/input)	fountains 5.3 hpf	x	-200000	-190000	-180000	-170000	-160000	-150000	-140000	-130000	-120000	-110000	-100000	-90000	-80000	-70000	-60000	-50000	-40000	-30000	-20000	-10000	0	10000	20000	30000	40000	50000	60000	70000	80000	90000	100000	110000	120000	130000	140000	150000	160000	170000	180000	190000	200000
log2ratio_H3K27ac_4_WT_Miao2022_B1_EXP-H3K27ac-ChIP-seq-MZnps-4h_SRX13823124_R1	log2(ChIP/input)	fountains 5.3 hpf	y_mean	0.00368674	0.00698975	0.00578321	0.00576831	0.000842317	0.000271785	-0.00640318	-0.00497296	-0.00663092	-0.0102776	-0.0110109	-0.0128036	-0.013709	-0.0121052	-0.00816001	-0.000413172	0.00731365	0.0182467	0.0352682	0.0387135	0.0382251	0.0289624	0.0171911	0.00467002	-0.00414615	-0.0100983	-0.0129074	-0.0123142	-0.0106605	-0.0126387	-0.0104426	-0.00833986	-0.00476146	-0.00175035	0.000926558	-0.00375077	-0.00101544	-0.00134446	-0.000351303	0.00124519	-0.000779939
log2ratio_H3K27ac_4_WT_Miao2022_B1_EXP-H3K27ac-ChIP-seq-MZnps-4h_SRX13823124_R1	log2(ChIP/input)	fountains 5.3 hpf	y_smoothed	0.00489059	0.00553563	0.00550806	0.00416147	0.00172789	-0.00118942	-0.00389449	-0.00571858	-0.00738982	-0.00937749	-0.0111011	-0.0122617	-0.0123733	-0.0105838	-0.00634737	0.000275948	0.00905996	0.0197668	0.0298755	0.0351698	0.033947	0.0270906	0.0169336	0.00636928	-0.00234866	-0.00821946	-0.0111537	-0.0118299	-0.0116414	-0.0112426	-0.0100212	-0.00776531	-0.00495855	-0.00250224	-0.00147547	-0.00164505	-0.00155793	-0.000989484	-0.000314724	3.26772e-05	-0.000125237
log2ratio_H3K27ac_4_WT_Miao2022_B1_EXP-H3K27ac-ChIP-seq-MZnps-4h_SRX13823124_R1	log2(ChIP/input)	fountains 5.3 hpf	y_std_smoothed	0.0136933	0.0136933	0.0136933	0.0136933	0.0136933	0.0136933	0.0136933	0.0136933	0.0136933	0.0136933	0.0136933	0.0136933	0.0136933	0.0136933	0.0136933	0.0136933	0.0136933	0.0136933	0.0136933	0.0136933	0.0136933	0.0136933	0.0136933	0.0136933	0.0136933	0.0136933	0.0136933	0.0136933	0.0136933	0.0136933	0.0136933	0.0136933	0.0136933	0.0136933	0.0136933	0.0136933	0.0136933	0.0136933	0.0136933	0.0136933	0.0136933
log2ratio_H3K27ac_4_WT_Miao2022_B1_EXP-H3K27ac-ChIP-seq-MZnps-4h_SRX13823124_R1	log2(ChIP/input)	fountains 5.3 hpf	bg	-0.00455135	-0.00455135	-0.00455135	-0.00455135	-0.00455135	-0.00455135	-0.00455135	-0.00455135	-0.00455135	-0.00455135	-0.00455135	-0.00455135	-0.00455135	-0.00455135	-0.00455135	-0.00455135	-0.00455135	-0.00455135	-0.00455135	-0.00455135	-0.00455135	-0.00455135	-0.00455135	-0.00455135	-0.00455135	-0.00455135	-0.00455135	-0.00455135	-0.00455135	-0.00455135	-0.00455135	-0.00455135	-0.00455135	-0.00455135	-0.00455135	-0.00455135	-0.00455135	-0.00455135	-0.00455135	-0.00455135	-0.00455135
log2ratio_H3K4me1_4_WT_Miao2022_B1_EXP-H3-and-histone-mod-ChIP-seq-MZnps-4h_SRX13823129_R1	log2(ChIP/input)	fountains 5.3 hpf	x	-200000	-190000	-180000	-170000	-160000	-150000	-140000	-130000	-120000	-110000	-100000	-90000	-80000	-70000	-60000	-50000	-40000	-30000	-20000	-10000	0	10000	20000	30000	40000	50000	60000	70000	80000	90000	100000	110000	120000	130000	140000	150000	160000	170000	180000	190000	200000
log2ratio_H3K4me1_4_WT_Miao2022_B1_EXP-H3-and-histone-mod-ChIP-seq-MZnps-4h_SRX13823129_R1	log2(ChIP/input)	fountains 5.3 hpf	y_mean	-0.0113536	-0.00648886	-0.00737319	-0.00629468	-0.0107468	-0.00990985	-0.0170688	-0.0107858	-0.0123177	-0.0160857	-0.0143074	-0.0129447	-0.015412	-0.015534	-0.0145624	-0.00738368	-0.00700615	-0.00179193	0.00691956	0.00556742	0.00712934	0.000341246	-0.00134223	-0.00664872	-0.0106695	-0.0130671	-0.0187174	-0.0155326	-0.0146424	-0.0151965	-0.0130583	-0.0157263	-0.0105604	-0.0103602	-0.00819526	-0.0120356	-0.00905057	-0.0111221	-0.00882924	-0.00800392	-0.011607
log2ratio_H3K4me1_4_WT_Miao2022_B1_EXP-H3-and-histone-mod-ChIP-seq-MZnps-4h_SRX13823129_R1	log2(ChIP/input)	fountains 5.3 hpf	y_smoothed	-0.00948983	-0.00823211	-0.00747465	-0.00803011	-0.00964656	-0.0116382	-0.0129652	-0.0129975	-0.0133074	-0.0141682	-0.0143269	-0.0142665	-0.0146433	-0.0144335	-0.0124702	-0.0091343	-0.00536496	-0.000869624	0.00335427	0.00520879	0.00430778	0.00139687	-0.0023177	-0.0062839	-0.0101304	-0.0134782	-0.0156073	-0.0158198	-0.0151537	-0.0145975	-0.0141464	-0.0133596	-0.011816	-0.0103928	-0.00995438	-0.0101769	-0.0101933	-0.00990026	-0.00944157	-0.00954477	-0.0102692
log2ratio_H3K4me1_4_WT_Miao2022_B1_EXP-H3-and-histone-mod-ChIP-seq-MZnps-4h_SRX13823129_R1	log2(ChIP/input)	fountains 5.3 hpf	y_std_smoothed	0.00615183	0.00615183	0.00615183	0.00615183	0.00615183	0.00615183	0.00615183	0.00615183	0.00615183	0.00615183	0.00615183	0.00615183	0.00615183	0.00615183	0.00615183	0.00615183	0.00615183	0.00615183	0.00615183	0.00615183	0.00615183	0.00615183	0.00615183	0.00615183	0.00615183	0.00615183	0.00615183	0.00615183	0.00615183	0.00615183	0.00615183	0.00615183	0.00615183	0.00615183	0.00615183	0.00615183	0.00615183	0.00615183	0.00615183	0.00615183	0.00615183
log2ratio_H3K4me1_4_WT_Miao2022_B1_EXP-H3-and-histone-mod-ChIP-seq-MZnps-4h_SRX13823129_R1	log2(ChIP/input)	fountains 5.3 hpf	bg	-0.012991	-0.012991	-0.012991	-0.012991	-0.012991	-0.012991	-0.012991	-0.012991	-0.012991	-0.012991	-0.012991	-0.012991	-0.012991	-0.012991	-0.012991	-0.012991	-0.012991	-0.012991	-0.012991	-0.012991	-0.012991	-0.012991	-0.012991	-0.012991	-0.012991	-0.012991	-0.012991	-0.012991	-0.012991	-0.012991	-0.012991	-0.012991	-0.012991	-0.012991	-0.012991	-0.012991	-0.012991	-0.012991	-0.012991	-0.012991	-0.012991
log2ratio_H3K4me3_4_WT_Miao2022_B1_EXP-H3-and-histone-mod-ChIP-seq-MZnps-4h_SRX13823130_R1	log2(ChIP/input)	fountains 5.3 hpf	x	-200000	-190000	-180000	-170000	-160000	-150000	-140000	-130000	-120000	-110000	-100000	-90000	-80000	-70000	-60000	-50000	-40000	-30000	-20000	-10000	0	10000	20000	30000	40000	50000	60000	70000	80000	90000	100000	110000	120000	130000	140000	150000	160000	170000	180000	190000	200000
log2ratio_H3K4me3_4_WT_Miao2022_B1_EXP-H3-and-histone-mod-ChIP-seq-MZnps-4h_SRX13823130_R1	log2(ChIP/input)	fountains 5.3 hpf	y_mean	-0.0129852	-0.0116019	-0.0108846	-0.00920669	-0.0124624	-0.0135301	-0.0145914	-0.013956	-0.0111987	-0.0139729	-0.0141064	-0.0144452	-0.0156023	-0.0151345	-0.0148882	-0.0103041	-0.0100567	-0.00884099	-0.00590939	-0.00934015	-0.00671877	-0.00807052	-0.00505135	-0.00881338	-0.012121	-0.01478	-0.0171091	-0.0139177	-0.011968	-0.0169185	-0.0143324	-0.0141446	-0.0111333	-0.0118616	-0.0108311	-0.0135114	-0.0120129	-0.0124545	-0.0105577	-0.0102775	-0.0142654
log2ratio_H3K4me3_4_WT_Miao2022_B1_EXP-H3-and-histone-mod-ChIP-seq-MZnps-4h_SRX13823130_R1	log2(ChIP/input)	fountains 5.3 hpf	y_smoothed	-0.0123575	-0.0116996	-0.0109535	-0.0109418	-0.0119809	-0.0132134	-0.0137459	-0.0134046	-0.0130152	-0.0133911	-0.0140659	-0.0146296	-0.0149931	-0.0147469	-0.0134996	-0.0115879	-0.00991135	-0.00860282	-0.00784174	-0.00773406	-0.00754135	-0.00718189	-0.00741473	-0.00912446	-0.0117983	-0.014114	-0.0149992	-0.0144694	-0.0141884	-0.0146566	-0.0144957	-0.0134526	-0.0123044	-0.0117386	-0.0118695	-0.0122726	-0.0122793	-0.0118179	-0.0113627	-0.0117467	-0.0127236
log2ratio_H3K4me3_4_WT_Miao2022_B1_EXP-H3-and-histone-mod-ChIP-seq-MZnps-4h_SRX13823130_R1	log2(ChIP/input)	fountains 5.3 hpf	y_std_smoothed	0.0027868	0.0027868	0.0027868	0.0027868	0.0027868	0.0027868	0.0027868	0.0027868	0.0027868	0.0027868	0.0027868	0.0027868	0.0027868	0.0027868	0.0027868	0.0027868	0.0027868	0.0027868	0.0027868	0.0027868	0.0027868	0.0027868	0.0027868	0.0027868	0.0027868	0.0027868	0.0027868	0.0027868	0.0027868	0.0027868	0.0027868	0.0027868	0.0027868	0.0027868	0.0027868	0.0027868	0.0027868	0.0027868	0.0027868	0.0027868	0.0027868
log2ratio_H3K4me3_4_WT_Miao2022_B1_EXP-H3-and-histone-mod-ChIP-seq-MZnps-4h_SRX13823130_R1	log2(ChIP/input)	fountains 5.3 hpf	bg	-0.01366	-0.01366	-0.01366	-0.01366	-0.01366	-0.01366	-0.01366	-0.01366	-0.01366	-0.01366	-0.01366	-0.01366	-0.01366	-0.01366	-0.01366	-0.01366	-0.01366	-0.01366	-0.01366	-0.01366	-0.01366	-0.01366	-0.01366	-0.01366	-0.01366	-0.01366	-0.01366	-0.01366	-0.01366	-0.01366	-0.01366	-0.01366	-0.01366	-0.01366	-0.01366	-0.01366	-0.01366	-0.01366	-0.01366	-0.01366	-0.01366
log2ratio_p300_4_WT_Miao2022_B1_EXP-p300-and-histone-ac-ChIP-seq-MZnps-4h_SRX13823125_R1	log2(ChIP/input)	fountains 5.3 hpf	x	-200000	-190000	-180000	-170000	-160000	-150000	-140000	-130000	-120000	-110000	-100000	-90000	-80000	-70000	-60000	-50000	-40000	-30000	-20000	-10000	0	10000	20000	30000	40000	50000	60000	70000	80000	90000	100000	110000	120000	130000	140000	150000	160000	170000	180000	190000	200000
log2ratio_p300_4_WT_Miao2022_B1_EXP-p300-and-histone-ac-ChIP-seq-MZnps-4h_SRX13823125_R1	log2(ChIP/input)	fountains 5.3 hpf	y_mean	-0.0220499	-0.0216547	-0.0210595	-0.0214373	-0.021092	-0.0220257	-0.0224671	-0.0223651	-0.0238296	-0.0238219	-0.0230435	-0.0248039	-0.0251241	-0.0248017	-0.0238699	-0.022423	-0.0203197	-0.0183609	-0.018099	-0.0186038	-0.0173896	-0.0176687	-0.0203524	-0.0214241	-0.0233084	-0.0232069	-0.0238036	-0.0223306	-0.0231387	-0.0243764	-0.0235368	-0.0228189	-0.0228127	-0.0220254	-0.0225488	-0.0234021	-0.022622	-0.0228132	-0.0206853	-0.0191197	-0.0213773
log2ratio_p300_4_WT_Miao2022_B1_EXP-p300-and-histone-ac-ChIP-seq-MZnps-4h_SRX13823125_R1	log2(ChIP/input)	fountains 5.3 hpf	y_smoothed	-0.021844	-0.021614	-0.0213822	-0.021335	-0.0215101	-0.0218984	-0.0223383	-0.022814	-0.0233192	-0.0236032	-0.0238613	-0.0243709	-0.0247001	-0.0244319	-0.0235434	-0.0221336	-0.020472	-0.0191098	-0.0184261	-0.0181433	-0.0180513	-0.0186278	-0.0199755	-0.0214665	-0.0225998	-0.0231619	-0.0232088	-0.0230999	-0.0233133	-0.0236073	-0.0234638	-0.0230432	-0.0226763	-0.0225107	-0.0226556	-0.0228422	-0.0226789	-0.0220251	-0.0210329	-0.0204839	-0.0206387
log2ratio_p300_4_WT_Miao2022_B1_EXP-p300-and-histone-ac-ChIP-seq-MZnps-4h_SRX13823125_R1	log2(ChIP/input)	fountains 5.3 hpf	y_std_smoothed	0.00195172	0.00195172	0.00195172	0.00195172	0.00195172	0.00195172	0.00195172	0.00195172	0.00195172	0.00195172	0.00195172	0.00195172	0.00195172	0.00195172	0.00195172	0.00195172	0.00195172	0.00195172	0.00195172	0.00195172	0.00195172	0.00195172	0.00195172	0.00195172	0.00195172	0.00195172	0.00195172	0.00195172	0.00195172	0.00195172	0.00195172	0.00195172	0.00195172	0.00195172	0.00195172	0.00195172	0.00195172	0.00195172	0.00195172	0.00195172	0.00195172
log2ratio_p300_4_WT_Miao2022_B1_EXP-p300-and-histone-ac-ChIP-seq-MZnps-4h_SRX13823125_R1	log2(ChIP/input)	fountains 5.3 hpf	bg	-0.0207835	-0.0207835	-0.0207835	-0.0207835	-0.0207835	-0.0207835	-0.0207835	-0.0207835	-0.0207835	-0.0207835	-0.0207835	-0.0207835	-0.0207835	-0.0207835	-0.0207835	-0.0207835	-0.0207835	-0.0207835	-0.0207835	-0.0207835	-0.0207835	-0.0207835	-0.0207835	-0.0207835	-0.0207835	-0.0207835	-0.0207835	-0.0207835	-0.0207835	-0.0207835	-0.0207835	-0.0207835	-0.0207835	-0.0207835	-0.0207835	-0.0207835	-0.0207835	-0.0207835	-0.0207835	-0.0207835	-0.0207835
ATAC-seq_WT4_3_Gao_2022	ATAC-Seq mean read count	fountains 5.3 hpf	x	-200000	-190000	-180000	-170000	-160000	-150000	-140000	-130000	-120000	-110000	-100000	-90000	-80000	-70000	-60000	-50000	-40000	-30000	-20000	-10000	0	10000	20000	30000	40000	50000	60000	70000	80000	90000	100000	110000	120000	130000	140000	150000	160000	170000	180000	190000	200000
ATAC-seq_WT4_3_Gao_2022	ATAC-Seq mean read count	fountains 5.3 hpf	y_mean	2.80852	2.89793	2.88557	2.83257	2.80275	2.72649	2.49391	2.63161	2.69945	2.56214	2.54781	2.5692	2.6339	2.58785	2.81251	3.04782	3.19878	3.41846	3.76428	3.67326	3.83602	3.49432	3.33375	3.05247	2.8962	2.67108	2.55659	2.54183	2.67606	2.49584	2.5671	2.62081	2.70239	2.67845	2.7668	2.65604	2.81822	2.72502	2.76763	2.9264	2.7813
ATAC-seq_WT4_3_Gao_2022	ATAC-Seq mean read count	fountains 5.3 hpf	y_smoothed	2.84243	2.86184	2.86246	2.83201	2.7752	2.69093	2.62227	2.61745	2.62453	2.59708	2.57408	2.58395	2.61707	2.68887	2.83302	3.02411	3.22655	3.43865	3.61583	3.69625	3.66379	3.51619	3.30627	3.08925	2.88898	2.72132	2.61661	2.58699	2.58434	2.57057	2.5807	2.62457	2.66997	2.70001	2.71638	2.72938	2.74951	2.76767	2.79918	2.82827	2.82462
ATAC-seq_WT4_3_Gao_2022	ATAC-Seq mean read count	fountains 5.3 hpf	y_std_smoothed	0.345032	0.345032	0.345032	0.345032	0.345032	0.345032	0.345032	0.345032	0.345032	0.345032	0.345032	0.345032	0.345032	0.345032	0.345032	0.345032	0.345032	0.345032	0.345032	0.345032	0.345032	0.345032	0.345032	0.345032	0.345032	0.345032	0.345032	0.345032	0.345032	0.345032	0.345032	0.345032	0.345032	0.345032	0.345032	0.345032	0.345032	0.345032	0.345032	0.345032	0.345032
ATAC-seq_WT4_3_Gao_2022	ATAC-Seq mean read count	fountains 5.3 hpf	bg	2.52586	2.52586	2.52586	2.52586	2.52586	2.52586	2.52586	2.52586	2.52586	2.52586	2.52586	2.52586	2.52586	2.52586	2.52586	2.52586	2.52586	2.52586	2.52586	2.52586	2.52586	2.52586	2.52586	2.52586	2.52586	2.52586	2.52586	2.52586	2.52586	2.52586	2.52586	2.52586	2.52586	2.52586	2.52586	2.52586	2.52586	2.52586	2.52586	2.52586	2.52586
insulation.WT.10000	value	fountains 5.3 hpf	x	-200000	-190000	-180000	-170000	-160000	-150000	-140000	-130000	-120000	-110000	-100000	-90000	-80000	-70000	-60000	-50000	-40000	-30000	-20000	-10000	0	10000	20000	30000	40000	50000	60000	70000	80000	90000	100000	110000	120000	130000	140000	150000	160000	170000	180000	190000	200000
insulation.WT.10000	value	fountains 5.3 hpf	y_mean	-0.0266091	-0.0346688	-0.0447563	-0.0530258	-0.0603238	-0.0661729	-0.072976	-0.0803642	-0.0854859	-0.0866667	-0.0825104	-0.0757512	-0.0594363	-0.0412257	-0.0179808	0.00975476	0.0370878	0.0608402	0.0768949	0.0834912	0.0789394	0.0654086	0.0436328	0.0178937	-0.0107862	-0.0378306	-0.0611262	-0.0792437	-0.0921844	-0.0977898	-0.0978351	-0.0959561	-0.0920127	-0.086027	-0.0777946	-0.070178	-0.0664523	-0.0571188	-0.0482733	-0.0380111	-0.0260168
insulation.WT.10000	value	fountains 5.3 hpf	y_smoothed	-0.0307843	-0.0361165	-0.0441786	-0.0523744	-0.0597201	-0.0664504	-0.0730423	-0.0790995	-0.0831844	-0.0837982	-0.0800718	-0.0713568	-0.0573013	-0.0385216	-0.0157579	0.0096417	0.0348614	0.0564368	0.0712487	0.0771606	0.0734305	0.0607644	0.0409536	0.0164445	-0.0100384	-0.0356776	-0.0581389	-0.0759356	-0.0881751	-0.094632	-0.0962815	-0.0946849	-0.090786	-0.0850001	-0.0781153	-0.0713015	-0.0645468	-0.056723	-0.0476565	-0.0383605	-0.0317776
insulation.WT.10000	value	fountains 5.3 hpf	y_std_smoothed	0.0539013	0.0539013	0.0539013	0.0539013	0.0539013	0.0539013	0.0539013	0.0539013	0.0539013	0.0539013	0.0539013	0.0539013	0.0539013	0.0539013	0.0539013	0.0539013	0.0539013	0.0539013	0.0539013	0.0539013	0.0539013	0.0539013	0.0539013	0.0539013	0.0539013	0.0539013	0.0539013	0.0539013	0.0539013	0.0539013	0.0539013	0.0539013	0.0539013	0.0539013	0.0539013	0.0539013	0.0539013	0.0539013	0.0539013	0.0539013	0.0539013
insulation.WT.10000	value	fountains 5.3 hpf	bg	0.0251669	0.0251669	0.0251669	0.0251669	0.0251669	0.0251669	0.0251669	0.0251669	0.0251669	0.0251669	0.0251669	0.0251669	0.0251669	0.0251669	0.0251669	0.0251669	0.0251669	0.0251669	0.0251669	0.0251669	0.0251669	0.0251669	0.0251669	0.0251669	0.0251669	0.0251669	0.0251669	0.0251669	0.0251669	0.0251669	0.0251669	0.0251669	0.0251669	0.0251669	0.0251669	0.0251669	0.0251669	0.0251669	0.0251669	0.0251669	0.0251669
E1_WT.WT.25000	value	fountains 5.3 hpf	x	-200000	-190000	-180000	-170000	-160000	-150000	-140000	-130000	-120000	-110000	-100000	-90000	-80000	-70000	-60000	-50000	-40000	-30000	-20000	-10000	0	10000	20000	30000	40000	50000	60000	70000	80000	90000	100000	110000	120000	130000	140000	150000	160000	170000	180000	190000	200000
E1_WT.WT.25000	value	fountains 5.3 hpf	y_mean	0.13497	0.129369	0.12712	0.130221	0.127054	0.122173	0.1211	0.122142	0.117279	0.118562	0.119836	0.126063	0.124436	0.128039	0.136761	0.150736	0.161423	0.184402	0.200293	0.204111	0.198606	0.187392	0.175873	0.160577	0.145387	0.130263	0.125748	0.119648	0.11084	0.108351	0.113077	0.117655	0.119576	0.114745	0.116486	0.121001	0.123465	0.121796	0.1183	0.116321	0.116929
E1_WT.WT.25000	value	fountains 5.3 hpf	y_smoothed	0.132575	0.130596	0.128968	0.128059	0.12621	0.123646	0.121816	0.120508	0.119325	0.11941	0.121268	0.123822	0.126421	0.130951	0.139226	0.150928	0.165441	0.181412	0.193987	0.198673	0.195271	0.186332	0.174263	0.160389	0.146309	0.134424	0.125868	0.119139	0.113799	0.111778	0.113418	0.116101	0.117201	0.117021	0.117907	0.120089	0.121485	0.120827	0.118937	0.11743	0.116897
E1_WT.WT.25000	value	fountains 5.3 hpf	y_std_smoothed	0.0262598	0.0262598	0.0262598	0.0262598	0.0262598	0.0262598	0.0262598	0.0262598	0.0262598	0.0262598	0.0262598	0.0262598	0.0262598	0.0262598	0.0262598	0.0262598	0.0262598	0.0262598	0.0262598	0.0262598	0.0262598	0.0262598	0.0262598	0.0262598	0.0262598	0.0262598	0.0262598	0.0262598	0.0262598	0.0262598	0.0262598	0.0262598	0.0262598	0.0262598	0.0262598	0.0262598	0.0262598	0.0262598	0.0262598	0.0262598	0.0262598
E1_WT.WT.25000	value	fountains 5.3 hpf	bg	0.030024	0.030024	0.030024	0.030024	0.030024	0.030024	0.030024	0.030024	0.030024	0.030024	0.030024	0.030024	0.030024	0.030024	0.030024	0.030024	0.030024	0.030024	0.030024	0.030024	0.030024	0.030024	0.030024	0.030024	0.030024	0.030024	0.030024	0.030024	0.030024	0.030024	0.030024	0.030024	0.030024	0.030024	0.030024	0.030024	0.030024	0.030024	0.030024	0.030024	0.030024
log2ratio_Nanog-like_4.5hpf_Xu2012_R1	log2(ChIP/input)	boundaries 11 hpf	x	-200000	-190000	-180000	-170000	-160000	-150000	-140000	-130000	-120000	-110000	-100000	-90000	-80000	-70000	-60000	-50000	-40000	-30000	-20000	-10000	0	10000	20000	30000	40000	50000	60000	70000	80000	90000	100000	110000	120000	130000	140000	150000	160000	170000	180000	190000	200000
log2ratio_Nanog-like_4.5hpf_Xu2012_R1	log2(ChIP/input)	boundaries 11 hpf	y_mean	-0.0202427	-0.0187434	-0.0207284	-0.0186509	-0.0205991	-0.0202201	-0.02051	-0.0231154	-0.0285665	-0.0193386	-0.0188938	-0.0205602	-0.0193636	-0.022524	-0.0267491	-0.0199195	-0.0185015	-0.021917	-0.0196497	-0.0139906	0.0228949	-0.009361	-0.0212851	-0.0219425	-0.0217782	-0.0205006	-0.0202971	-0.0220526	-0.0189106	-0.0186707	-0.0230033	-0.0239844	-0.0206789	-0.019796	-0.0247291	-0.0206124	-0.0193467	-0.019977	-0.0230634	-0.0198252	-0.020341
log2ratio_Nanog-like_4.5hpf_Xu2012_R1	log2(ChIP/input)	boundaries 11 hpf	y_smoothed	-0.0198023	-0.0196951	-0.0197012	-0.0197655	-0.0200531	-0.0205494	-0.0216039	-0.023272	-0.0236611	-0.0218055	-0.0201784	-0.0200507	-0.020898	-0.022393	-0.0229068	-0.0215276	-0.0202896	-0.0195068	-0.0157175	-0.00683835	-0.000547454	-0.00588966	-0.0154755	-0.0203586	-0.021244	-0.0209528	-0.0207756	-0.0205417	-0.0200483	-0.0204051	-0.0217165	-0.0222554	-0.0216831	-0.0215628	-0.0218527	-0.021219	-0.0204428	-0.0206449	-0.0210525	-0.0207699	-0.0203905
log2ratio_Nanog-like_4.5hpf_Xu2012_R1	log2(ChIP/input)	boundaries 11 hpf	y_std_smoothed	0.00732827	0.00732827	0.00732827	0.00732827	0.00732827	0.00732827	0.00732827	0.00732827	0.00732827	0.00732827	0.00732827	0.00732827	0.00732827	0.00732827	0.00732827	0.00732827	0.00732827	0.00732827	0.00732827	0.00732827	0.00732827	0.00732827	0.00732827	0.00732827	0.00732827	0.00732827	0.00732827	0.00732827	0.00732827	0.00732827	0.00732827	0.00732827	0.00732827	0.00732827	0.00732827	0.00732827	0.00732827	0.00732827	0.00732827	0.00732827	0.00732827
log2ratio_Nanog-like_4.5hpf_Xu2012_R1	log2(ChIP/input)	boundaries 11 hpf	bg	-0.0218052	-0.0218052	-0.0218052	-0.0218052	-0.0218052	-0.0218052	-0.0218052	-0.0218052	-0.0218052	-0.0218052	-0.0218052	-0.0218052	-0.0218052	-0.0218052	-0.0218052	-0.0218052	-0.0218052	-0.0218052	-0.0218052	-0.0218052	-0.0218052	-0.0218052	-0.0218052	-0.0218052	-0.0218052	-0.0218052	-0.0218052	-0.0218052	-0.0218052	-0.0218052	-0.0218052	-0.0218052	-0.0218052	-0.0218052	-0.0218052	-0.0218052	-0.0218052	-0.0218052	-0.0218052	-0.0218052	-0.0218052
log2ratio_Pou5f3_4_Pou5f3-Myc-tag_inj_Miao2022_B1_EXP-Pou5f3-ChIP-seq-4h_SRX13823181_R1	log2(ChIP/input)	boundaries 11 hpf	x	-200000	-190000	-180000	-170000	-160000	-150000	-140000	-130000	-120000	-110000	-100000	-90000	-80000	-70000	-60000	-50000	-40000	-30000	-20000	-10000	0	10000	20000	30000	40000	50000	60000	70000	80000	90000	100000	110000	120000	130000	140000	150000	160000	170000	180000	190000	200000
log2ratio_Pou5f3_4_Pou5f3-Myc-tag_inj_Miao2022_B1_EXP-Pou5f3-ChIP-seq-4h_SRX13823181_R1	log2(ChIP/input)	boundaries 11 hpf	y_mean	-0.00600146	-0.00559816	-0.00587814	-0.00391894	-0.00571048	-0.00439753	-0.00516582	-0.00489642	-0.00663837	-0.00358572	-0.00537566	-0.00518867	-0.00684945	-0.00608013	-0.00596446	-0.00461	-0.00274602	-0.00407633	-0.005067	-0.000712502	0.0134505	0.00104495	-0.00517248	-0.00553717	-0.00404875	-0.00541227	-0.00516102	-0.00536707	-0.00433358	-0.00358592	-0.00646767	-0.00520096	-0.00446063	-0.00531387	-0.00561456	-0.006615	-0.0054744	-0.00520489	-0.00594411	-0.00605654	-0.00697467
log2ratio_Pou5f3_4_Pou5f3-Myc-tag_inj_Miao2022_B1_EXP-Pou5f3-ChIP-seq-4h_SRX13823181_R1	log2(ChIP/input)	boundaries 11 hpf	y_smoothed	-0.00584756	-0.00567401	-0.00532541	-0.00499947	-0.00493191	-0.0049312	-0.00503254	-0.00526435	-0.00526526	-0.00499414	-0.00509358	-0.00560173	-0.00605208	-0.00603521	-0.00548102	-0.0045749	-0.00390266	-0.00365917	-0.00228	0.0014678	0.00415898	0.00184617	-0.00235965	-0.00445396	-0.00484667	-0.00501475	-0.00512611	-0.0049472	-0.00462489	-0.00471585	-0.00516387	-0.0052197	-0.00507419	-0.00527449	-0.0056859	-0.0058872	-0.0057297	-0.00562408	-0.00584755	-0.00624956	-0.00659282
log2ratio_Pou5f3_4_Pou5f3-Myc-tag_inj_Miao2022_B1_EXP-Pou5f3-ChIP-seq-4h_SRX13823181_R1	log2(ChIP/input)	boundaries 11 hpf	y_std_smoothed	0.00321154	0.00321154	0.00321154	0.00321154	0.00321154	0.00321154	0.00321154	0.00321154	0.00321154	0.00321154	0.00321154	0.00321154	0.00321154	0.00321154	0.00321154	0.00321154	0.00321154	0.00321154	0.00321154	0.00321154	0.00321154	0.00321154	0.00321154	0.00321154	0.00321154	0.00321154	0.00321154	0.00321154	0.00321154	0.00321154	0.00321154	0.00321154	0.00321154	0.00321154	0.00321154	0.00321154	0.00321154	0.00321154	0.00321154	0.00321154	0.00321154
log2ratio_Pou5f3_4_Pou5f3-Myc-tag_inj_Miao2022_B1_EXP-Pou5f3-ChIP-seq-4h_SRX13823181_R1	log2(ChIP/input)	boundaries 11 hpf	bg	-0.00643744	-0.00643744	-0.00643744	-0.00643744	-0.00643744	-0.00643744	-0.00643744	-0.00643744	-0.00643744	-0.00643744	-0.00643744	-0.00643744	-0.00643744	-0.00643744	-0.00643744	-0.00643744	-0.00643744	-0.00643744	-0.00643744	-0.00643744	-0.00643744	-0.00643744	-0.00643744	-0.00643744	-0.00643744	-0.00643744	-0.00643744	-0.00643744	-0.00643744	-0.00643744	-0.00643744	-0.00643744	-0.00643744	-0.00643744	-0.00643744	-0.00643744	-0.00643744	-0.00643744	-0.00643744	-0.00643744	-0.00643744
log2ratio_Sox2_late-blastula_Leichsenrin2013_R1	log2(ChIP/input)	boundaries 11 hpf	x	-200000	-190000	-180000	-170000	-160000	-150000	-140000	-130000	-120000	-110000	-100000	-90000	-80000	-70000	-60000	-50000	-40000	-30000	-20000	-10000	0	10000	20000	30000	40000	50000	60000	70000	80000	90000	100000	110000	120000	130000	140000	150000	160000	170000	180000	190000	200000
log2ratio_Sox2_late-blastula_Leichsenrin2013_R1	log2(ChIP/input)	boundaries 11 hpf	y_mean	0.00325041	-0.000128966	-7.42099e-05	0.00311261	-0.00422238	0.00501682	0.00121319	0.00208465	-0.00194315	0.00295951	0.000580086	0.0023049	0.00515102	-0.00233258	-0.00132493	0.00207281	0.00117017	-0.00146195	0.000689243	0.00622258	0.0141016	0.00752474	0.00228687	0.000649704	0.000895998	0.00158073	-0.00121819	0.00164977	0.00317162	0.00103151	0.000648719	-0.00107755	0.000795527	0.0008435	0.000335381	-0.000738756	0.000469323	0.00113159	0.00167233	0.00227778	0.000846959
log2ratio_Sox2_late-blastula_Leichsenrin2013_R1	log2(ChIP/input)	boundaries 11 hpf	y_smoothed	0.00193985	0.00112131	0.000694681	0.000479398	0.000515978	0.00144214	0.00176925	0.00110551	0.000694866	0.0011085	0.00169399	0.00222778	0.00185372	0.000392141	-9.57975e-05	0.000506648	0.000570425	0.000606962	0.00253772	0.00625827	0.00861323	0.00715232	0.00390063	0.00174885	0.00102345	0.000707902	0.00063197	0.00126182	0.00175929	0.00132789	0.000521264	0.000117216	0.00030507	0.000461996	0.000236221	8.46016e-05	0.000432165	0.00104235	0.00151815	0.00159258	0.00135666
log2ratio_Sox2_late-blastula_Leichsenrin2013_R1	log2(ChIP/input)	boundaries 11 hpf	y_std_smoothed	0.00297989	0.00297989	0.00297989	0.00297989	0.00297989	0.00297989	0.00297989	0.00297989	0.00297989	0.00297989	0.00297989	0.00297989	0.00297989	0.00297989	0.00297989	0.00297989	0.00297989	0.00297989	0.00297989	0.00297989	0.00297989	0.00297989	0.00297989	0.00297989	0.00297989	0.00297989	0.00297989	0.00297989	0.00297989	0.00297989	0.00297989	0.00297989	0.00297989	0.00297989	0.00297989	0.00297989	0.00297989	0.00297989	0.00297989	0.00297989	0.00297989
log2ratio_Sox2_late-blastula_Leichsenrin2013_R1	log2(ChIP/input)	boundaries 11 hpf	bg	0.00479986	0.00479986	0.00479986	0.00479986	0.00479986	0.00479986	0.00479986	0.00479986	0.00479986	0.00479986	0.00479986	0.00479986	0.00479986	0.00479986	0.00479986	0.00479986	0.00479986	0.00479986	0.00479986	0.00479986	0.00479986	0.00479986	0.00479986	0.00479986	0.00479986	0.00479986	0.00479986	0.00479986	0.00479986	0.00479986	0.00479986	0.00479986	0.00479986	0.00479986	0.00479986	0.00479986	0.00479986	0.00479986	0.00479986	0.00479986	0.00479986
Rad21_Wike_4_log2_ChIP_input	log2(ChIP/input)	boundaries 11 hpf	x	-200000	-190000	-180000	-170000	-160000	-150000	-140000	-130000	-120000	-110000	-100000	-90000	-80000	-70000	-60000	-50000	-40000	-30000	-20000	-10000	0	10000	20000	30000	40000	50000	60000	70000	80000	90000	100000	110000	120000	130000	140000	150000	160000	170000	180000	190000	200000
Rad21_Wike_4_log2_ChIP_input	log2(ChIP/input)	boundaries 11 hpf	y_mean	0.00293084	-0.000667683	-0.00336147	0.0028545	0.0117085	0.0134959	0.00490719	0.00237912	0.00860931	0.0157314	0.0198851	0.0130664	0.012153	0.0115749	0.00736144	0.00290177	-0.00311822	-0.0166538	-0.0258067	-0.0404193	0.122279	-0.0248974	-0.041727	-0.0198726	0.00543445	0.0109015	0.00698795	0.0114873	0.0204685	0.00617371	0.00937885	0.00200902	0.0111546	-0.00050181	0.00138157	0.00127177	0.00409587	-0.00351077	-0.00193738	0.00266595	0.00313502
Rad21_Wike_4_log2_ChIP_input	log2(ChIP/input)	boundaries 11 hpf	y_smoothed	0.00132876	0.000158411	0.000468836	0.00400039	0.0082973	0.00929817	0.00717118	0.00642137	0.00943475	0.013777	0.0156919	0.0144652	0.0123786	0.010136	0.00673616	0.00158426	-0.00589958	-0.0144513	-0.0149869	0.00519767	0.0236672	0.00592681	-0.0172738	-0.0157637	-0.00264243	0.00615565	0.00956866	0.0120611	0.0129192	0.0105021	0.00766179	0.00624743	0.00523203	0.0031734	0.0017354	0.00158009	0.00093573	-0.000440928	-0.0003624	0.0012873	0.00253174
Rad21_Wike_4_log2_ChIP_input	log2(ChIP/input)	boundaries 11 hpf	y_std_smoothed	0.0233161	0.0233161	0.0233161	0.0233161	0.0233161	0.0233161	0.0233161	0.0233161	0.0233161	0.0233161	0.0233161	0.0233161	0.0233161	0.0233161	0.0233161	0.0233161	0.0233161	0.0233161	0.0233161	0.0233161	0.0233161	0.0233161	0.0233161	0.0233161	0.0233161	0.0233161	0.0233161	0.0233161	0.0233161	0.0233161	0.0233161	0.0233161	0.0233161	0.0233161	0.0233161	0.0233161	0.0233161	0.0233161	0.0233161	0.0233161	0.0233161
Rad21_Wike_4_log2_ChIP_input	log2(ChIP/input)	boundaries 11 hpf	bg	0.00862313	0.00862313	0.00862313	0.00862313	0.00862313	0.00862313	0.00862313	0.00862313	0.00862313	0.00862313	0.00862313	0.00862313	0.00862313	0.00862313	0.00862313	0.00862313	0.00862313	0.00862313	0.00862313	0.00862313	0.00862313	0.00862313	0.00862313	0.00862313	0.00862313	0.00862313	0.00862313	0.00862313	0.00862313	0.00862313	0.00862313	0.00862313	0.00862313	0.00862313	0.00862313	0.00862313	0.00862313	0.00862313	0.00862313	0.00862313	0.00862313
log2ratio_H3K27ac_4_WT_Miao2022_B1_EXP-H3K27ac-ChIP-seq-MZnps-4h_SRX13823124_R1	log2(ChIP/input)	boundaries 11 hpf	x	-200000	-190000	-180000	-170000	-160000	-150000	-140000	-130000	-120000	-110000	-100000	-90000	-80000	-70000	-60000	-50000	-40000	-30000	-20000	-10000	0	10000	20000	30000	40000	50000	60000	70000	80000	90000	100000	110000	120000	130000	140000	150000	160000	170000	180000	190000	200000
log2ratio_H3K27ac_4_WT_Miao2022_B1_EXP-H3K27ac-ChIP-seq-MZnps-4h_SRX13823124_R1	log2(ChIP/input)	boundaries 11 hpf	y_mean	-0.0093779	-0.00676249	-0.00191172	-0.00392934	-0.00614649	-0.00389526	-0.00370456	-0.00499768	-0.00922261	-0.00433144	-0.00188238	-0.00157024	-0.00113874	-0.00592853	-0.00745305	-0.00128243	0.00269178	-0.0011328	-0.00333903	0.00495745	0.0388259	0.0101318	-0.000108261	0.00145404	0.0016952	0.00415022	0.00251628	0.000899348	0.000586984	0.000197297	-0.00578292	-0.00627557	-0.00795997	-0.00926128	-0.0101868	-0.0115873	-0.00803499	-0.0095143	-0.00985894	-0.00781282	-0.0112426
log2ratio_H3K27ac_4_WT_Miao2022_B1_EXP-H3K27ac-ChIP-seq-MZnps-4h_SRX13823124_R1	log2(ChIP/input)	boundaries 11 hpf	y_smoothed	-0.00793236	-0.00620187	-0.00445862	-0.00422075	-0.00460911	-0.00449958	-0.00461913	-0.00555875	-0.0060228	-0.00473881	-0.00291983	-0.00215668	-0.00291305	-0.00440519	-0.00435162	-0.00213561	-0.000342894	-3.28302e-05	0.00266426	0.0109598	0.0174673	0.0133961	0.00563441	0.00226659	0.00224291	0.00268833	0.00229427	0.00133434	0.000227368	-0.00159883	-0.00414505	-0.00629243	-0.00782753	-0.00907942	-0.00995401	-0.0100419	-0.00952866	-0.00928972	-0.00928131	-0.00948778	-0.0100557
log2ratio_H3K27ac_4_WT_Miao2022_B1_EXP-H3K27ac-ChIP-seq-MZnps-4h_SRX13823124_R1	log2(ChIP/input)	boundaries 11 hpf	y_std_smoothed	0.00818938	0.00818938	0.00818938	0.00818938	0.00818938	0.00818938	0.00818938	0.00818938	0.00818938	0.00818938	0.00818938	0.00818938	0.00818938	0.00818938	0.00818938	0.00818938	0.00818938	0.00818938	0.00818938	0.00818938	0.00818938	0.00818938	0.00818938	0.00818938	0.00818938	0.00818938	0.00818938	0.00818938	0.00818938	0.00818938	0.00818938	0.00818938	0.00818938	0.00818938	0.00818938	0.00818938	0.00818938	0.00818938	0.00818938	0.00818938	0.00818938
log2ratio_H3K27ac_4_WT_Miao2022_B1_EXP-H3K27ac-ChIP-seq-MZnps-4h_SRX13823124_R1	log2(ChIP/input)	boundaries 11 hpf	bg	-0.00455135	-0.00455135	-0.00455135	-0.00455135	-0.00455135	-0.00455135	-0.00455135	-0.00455135	-0.00455135	-0.00455135	-0.00455135	-0.00455135	-0.00455135	-0.00455135	-0.00455135	-0.00455135	-0.00455135	-0.00455135	-0.00455135	-0.00455135	-0.00455135	-0.00455135	-0.00455135	-0.00455135	-0.00455135	-0.00455135	-0.00455135	-0.00455135	-0.00455135	-0.00455135	-0.00455135	-0.00455135	-0.00455135	-0.00455135	-0.00455135	-0.00455135	-0.00455135	-0.00455135	-0.00455135	-0.00455135	-0.00455135
log2ratio_H3K4me1_4_WT_Miao2022_B1_EXP-H3-and-histone-mod-ChIP-seq-MZnps-4h_SRX13823129_R1	log2(ChIP/input)	boundaries 11 hpf	x	-200000	-190000	-180000	-170000	-160000	-150000	-140000	-130000	-120000	-110000	-100000	-90000	-80000	-70000	-60000	-50000	-40000	-30000	-20000	-10000	0	10000	20000	30000	40000	50000	60000	70000	80000	90000	100000	110000	120000	130000	140000	150000	160000	170000	180000	190000	200000
log2ratio_H3K4me1_4_WT_Miao2022_B1_EXP-H3-and-histone-mod-ChIP-seq-MZnps-4h_SRX13823129_R1	log2(ChIP/input)	boundaries 11 hpf	y_mean	-0.0109557	-0.0119601	-0.0134451	-0.00884981	-0.0112085	-0.0104122	-0.0101044	-0.00848963	-0.0159982	-0.0101009	-0.00906733	-0.00884138	-0.0108378	-0.0134887	-0.014542	-0.00808188	-0.00853681	-0.0107719	-0.0122208	-0.000725888	0.0491467	0.00766068	-0.0114779	-0.0116067	-0.0108803	-0.00724487	-0.00694209	-0.010649	-0.0109448	-0.010751	-0.0140898	-0.0109308	-0.01295	-0.0148385	-0.0151092	-0.014945	-0.0101335	-0.012207	-0.0131042	-0.0116113	-0.0124827
log2ratio_H3K4me1_4_WT_Miao2022_B1_EXP-H3-and-histone-mod-ChIP-seq-MZnps-4h_SRX13823129_R1	log2(ChIP/input)	boundaries 11 hpf	y_smoothed	-0.0114418	-0.011783	-0.0116071	-0.0108731	-0.0105151	-0.0103638	-0.0102669	-0.0109533	-0.0117742	-0.0110767	-0.00990241	-0.0098974	-0.0110998	-0.0123217	-0.0119779	-0.0103607	-0.00958467	-0.00919706	-0.00438678	0.00819425	0.0176362	0.0107474	-0.00253136	-0.00917911	-0.00975596	-0.00864805	-0.00853586	-0.00963418	-0.010736	-0.0115901	-0.0122066	-0.0124708	-0.0131436	-0.0141351	-0.0144456	-0.0135951	-0.0123942	-0.0121029	-0.0122922	-0.0122698	-0.012258
log2ratio_H3K4me1_4_WT_Miao2022_B1_EXP-H3-and-histone-mod-ChIP-seq-MZnps-4h_SRX13823129_R1	log2(ChIP/input)	boundaries 11 hpf	y_std_smoothed	0.0100228	0.0100228	0.0100228	0.0100228	0.0100228	0.0100228	0.0100228	0.0100228	0.0100228	0.0100228	0.0100228	0.0100228	0.0100228	0.0100228	0.0100228	0.0100228	0.0100228	0.0100228	0.0100228	0.0100228	0.0100228	0.0100228	0.0100228	0.0100228	0.0100228	0.0100228	0.0100228	0.0100228	0.0100228	0.0100228	0.0100228	0.0100228	0.0100228	0.0100228	0.0100228	0.0100228	0.0100228	0.0100228	0.0100228	0.0100228	0.0100228
log2ratio_H3K4me1_4_WT_Miao2022_B1_EXP-H3-and-histone-mod-ChIP-seq-MZnps-4h_SRX13823129_R1	log2(ChIP/input)	boundaries 11 hpf	bg	-0.012991	-0.012991	-0.012991	-0.012991	-0.012991	-0.012991	-0.012991	-0.012991	-0.012991	-0.012991	-0.012991	-0.012991	-0.012991	-0.012991	-0.012991	-0.012991	-0.012991	-0.012991	-0.012991	-0.012991	-0.012991	-0.012991	-0.012991	-0.012991	-0.012991	-0.012991	-0.012991	-0.012991	-0.012991	-0.012991	-0.012991	-0.012991	-0.012991	-0.012991	-0.012991	-0.012991	-0.012991	-0.012991	-0.012991	-0.012991	-0.012991
log2ratio_H3K4me3_4_WT_Miao2022_B1_EXP-H3-and-histone-mod-ChIP-seq-MZnps-4h_SRX13823130_R1	log2(ChIP/input)	boundaries 11 hpf	x	-200000	-190000	-180000	-170000	-160000	-150000	-140000	-130000	-120000	-110000	-100000	-90000	-80000	-70000	-60000	-50000	-40000	-30000	-20000	-10000	0	10000	20000	30000	40000	50000	60000	70000	80000	90000	100000	110000	120000	130000	140000	150000	160000	170000	180000	190000	200000
log2ratio_H3K4me3_4_WT_Miao2022_B1_EXP-H3-and-histone-mod-ChIP-seq-MZnps-4h_SRX13823130_R1	log2(ChIP/input)	boundaries 11 hpf	y_mean	-0.0129417	-0.0140184	-0.0116399	-0.0142388	-0.0117152	-0.0113361	-0.0119831	-0.0128823	-0.0137604	-0.0130117	-0.0117494	-0.0143869	-0.0137653	-0.0149572	-0.0144972	-0.0122708	-0.012714	-0.0105265	-0.0146573	-0.00719011	0.0327215	-0.00144989	-0.0147911	-0.0157218	-0.0130169	-0.00863323	-0.00852619	-0.0104773	-0.0115828	-0.0102693	-0.0138129	-0.0121949	-0.0108552	-0.0133243	-0.0131545	-0.0145413	-0.013178	-0.0134877	-0.0141904	-0.0144686	-0.0151464
log2ratio_H3K4me3_4_WT_Miao2022_B1_EXP-H3-and-histone-mod-ChIP-seq-MZnps-4h_SRX13823130_R1	log2(ChIP/input)	boundaries 11 hpf	y_smoothed	-0.0131844	-0.0131072	-0.0129398	-0.0127604	-0.0122752	-0.0119174	-0.012177	-0.01276	-0.0130902	-0.0129727	-0.0130044	-0.0135428	-0.0140909	-0.0142836	-0.0138616	-0.0130095	-0.0122912	-0.011584	-0.00831196	0.000638824	0.00750591	0.00193192	-0.00826631	-0.0128698	-0.0122784	-0.0103571	-0.00962843	-0.010187	-0.0109248	-0.0115733	-0.0121777	-0.0122097	-0.0121629	-0.0126989	-0.0133652	-0.0136871	-0.0136606	-0.0137357	-0.0140958	-0.014532	-0.0148456
log2ratio_H3K4me3_4_WT_Miao2022_B1_EXP-H3-and-histone-mod-ChIP-seq-MZnps-4h_SRX13823130_R1	log2(ChIP/input)	boundaries 11 hpf	y_std_smoothed	0.00741642	0.00741642	0.00741642	0.00741642	0.00741642	0.00741642	0.00741642	0.00741642	0.00741642	0.00741642	0.00741642	0.00741642	0.00741642	0.00741642	0.00741642	0.00741642	0.00741642	0.00741642	0.00741642	0.00741642	0.00741642	0.00741642	0.00741642	0.00741642	0.00741642	0.00741642	0.00741642	0.00741642	0.00741642	0.00741642	0.00741642	0.00741642	0.00741642	0.00741642	0.00741642	0.00741642	0.00741642	0.00741642	0.00741642	0.00741642	0.00741642
log2ratio_H3K4me3_4_WT_Miao2022_B1_EXP-H3-and-histone-mod-ChIP-seq-MZnps-4h_SRX13823130_R1	log2(ChIP/input)	boundaries 11 hpf	bg	-0.01366	-0.01366	-0.01366	-0.01366	-0.01366	-0.01366	-0.01366	-0.01366	-0.01366	-0.01366	-0.01366	-0.01366	-0.01366	-0.01366	-0.01366	-0.01366	-0.01366	-0.01366	-0.01366	-0.01366	-0.01366	-0.01366	-0.01366	-0.01366	-0.01366	-0.01366	-0.01366	-0.01366	-0.01366	-0.01366	-0.01366	-0.01366	-0.01366	-0.01366	-0.01366	-0.01366	-0.01366	-0.01366	-0.01366	-0.01366	-0.01366
log2ratio_p300_4_WT_Miao2022_B1_EXP-p300-and-histone-ac-ChIP-seq-MZnps-4h_SRX13823125_R1	log2(ChIP/input)	boundaries 11 hpf	x	-200000	-190000	-180000	-170000	-160000	-150000	-140000	-130000	-120000	-110000	-100000	-90000	-80000	-70000	-60000	-50000	-40000	-30000	-20000	-10000	0	10000	20000	30000	40000	50000	60000	70000	80000	90000	100000	110000	120000	130000	140000	150000	160000	170000	180000	190000	200000
log2ratio_p300_4_WT_Miao2022_B1_EXP-p300-and-histone-ac-ChIP-seq-MZnps-4h_SRX13823125_R1	log2(ChIP/input)	boundaries 11 hpf	y_mean	-0.0216769	-0.021882	-0.0218656	-0.0194451	-0.0214784	-0.0208229	-0.0206631	-0.0215442	-0.021419	-0.0221816	-0.0206957	-0.0219269	-0.0206038	-0.0226955	-0.0219971	-0.0210965	-0.0192897	-0.0185359	-0.019504	-0.0150236	-0.00846122	-0.0165852	-0.0186222	-0.0196718	-0.018582	-0.0179048	-0.0202675	-0.0201864	-0.0205563	-0.0204725	-0.0229399	-0.0221512	-0.0216691	-0.0220171	-0.0221698	-0.0214208	-0.022025	-0.0220276	-0.022518	-0.0219416	-0.0228235
log2ratio_p300_4_WT_Miao2022_B1_EXP-p300-and-histone-ac-ChIP-seq-MZnps-4h_SRX13823125_R1	log2(ChIP/input)	boundaries 11 hpf	y_smoothed	-0.0217343	-0.0216413	-0.0212374	-0.0208111	-0.0208078	-0.0209118	-0.0210252	-0.0212881	-0.0215281	-0.0215525	-0.0214171	-0.0213807	-0.0215442	-0.0218118	-0.0216309	-0.0207914	-0.0197331	-0.0188258	-0.0174041	-0.0149509	-0.0136549	-0.0152756	-0.0176401	-0.018726	-0.0187934	-0.0189456	-0.0195813	-0.0201668	-0.0205832	-0.0211895	-0.0218709	-0.0220837	-0.0219782	-0.0219456	-0.0219078	-0.0218415	-0.0219244	-0.0221051	-0.0222416	-0.0223595	-0.022519
log2ratio_p300_4_WT_Miao2022_B1_EXP-p300-and-histone-ac-ChIP-seq-MZnps-4h_SRX13823125_R1	log2(ChIP/input)	boundaries 11 hpf	y_std_smoothed	0.00254296	0.00254296	0.00254296	0.00254296	0.00254296	0.00254296	0.00254296	0.00254296	0.00254296	0.00254296	0.00254296	0.00254296	0.00254296	0.00254296	0.00254296	0.00254296	0.00254296	0.00254296	0.00254296	0.00254296	0.00254296	0.00254296	0.00254296	0.00254296	0.00254296	0.00254296	0.00254296	0.00254296	0.00254296	0.00254296	0.00254296	0.00254296	0.00254296	0.00254296	0.00254296	0.00254296	0.00254296	0.00254296	0.00254296	0.00254296	0.00254296
log2ratio_p300_4_WT_Miao2022_B1_EXP-p300-and-histone-ac-ChIP-seq-MZnps-4h_SRX13823125_R1	log2(ChIP/input)	boundaries 11 hpf	bg	-0.0207835	-0.0207835	-0.0207835	-0.0207835	-0.0207835	-0.0207835	-0.0207835	-0.0207835	-0.0207835	-0.0207835	-0.0207835	-0.0207835	-0.0207835	-0.0207835	-0.0207835	-0.0207835	-0.0207835	-0.0207835	-0.0207835	-0.0207835	-0.0207835	-0.0207835	-0.0207835	-0.0207835	-0.0207835	-0.0207835	-0.0207835	-0.0207835	-0.0207835	-0.0207835	-0.0207835	-0.0207835	-0.0207835	-0.0207835	-0.0207835	-0.0207835	-0.0207835	-0.0207835	-0.0207835	-0.0207835	-0.0207835
ATAC-seq_WT4_3_Gao_2022	ATAC-Seq mean read count	boundaries 11 hpf	x	-200000	-190000	-180000	-170000	-160000	-150000	-140000	-130000	-120000	-110000	-100000	-90000	-80000	-70000	-60000	-50000	-40000	-30000	-20000	-10000	0	10000	20000	30000	40000	50000	60000	70000	80000	90000	100000	110000	120000	130000	140000	150000	160000	170000	180000	190000	200000
ATAC-seq_WT4_3_Gao_2022	ATAC-Seq mean read count	boundaries 11 hpf	y_mean	2.61888	2.67812	2.69517	2.91191	2.73324	2.73532	2.83877	2.68498	2.53957	2.7593	2.83668	2.89077	2.69915	2.7691	2.8013	2.92671	3.16116	3.15839	3.07988	3.5317	5.77831	3.79237	3.07616	3.12484	3.16947	3.04114	3.01257	3.00011	2.90355	2.99557	2.66472	2.77241	2.84443	2.73497	2.60405	2.61315	2.69723	2.5987	2.57403	2.72176	2.73619
ATAC-seq_WT4_3_Gao_2022	ATAC-Seq mean read count	boundaries 11 hpf	y_smoothed	2.64595	2.68064	2.74017	2.78507	2.78023	2.76632	2.74882	2.69762	2.67357	2.72928	2.79896	2.81028	2.78123	2.78367	2.84564	2.95764	3.07447	3.17008	3.40496	3.94672	4.33881	4.02011	3.45749	3.18691	3.11573	3.06748	3.02046	2.98096	2.93994	2.87765	2.80272	2.77646	2.77097	2.72307	2.66226	2.64042	2.63903	2.62736	2.63707	2.68189	2.71774
ATAC-seq_WT4_3_Gao_2022	ATAC-Seq mean read count	boundaries 11 hpf	y_std_smoothed	0.514568	0.514568	0.514568	0.514568	0.514568	0.514568	0.514568	0.514568	0.514568	0.514568	0.514568	0.514568	0.514568	0.514568	0.514568	0.514568	0.514568	0.514568	0.514568	0.514568	0.514568	0.514568	0.514568	0.514568	0.514568	0.514568	0.514568	0.514568	0.514568	0.514568	0.514568	0.514568	0.514568	0.514568	0.514568	0.514568	0.514568	0.514568	0.514568	0.514568	0.514568
ATAC-seq_WT4_3_Gao_2022	ATAC-Seq mean read count	boundaries 11 hpf	bg	2.52586	2.52586	2.52586	2.52586	2.52586	2.52586	2.52586	2.52586	2.52586	2.52586	2.52586	2.52586	2.52586	2.52586	2.52586	2.52586	2.52586	2.52586	2.52586	2.52586	2.52586	2.52586	2.52586	2.52586	2.52586	2.52586	2.52586	2.52586	2.52586	2.52586	2.52586	2.52586	2.52586	2.52586	2.52586	2.52586	2.52586	2.52586	2.52586	2.52586	2.52586
insulation.WT.10000	value	boundaries 11 hpf	x	-200000	-190000	-180000	-170000	-160000	-150000	-140000	-130000	-120000	-110000	-100000	-90000	-80000	-70000	-60000	-50000	-40000	-30000	-20000	-10000	0	10000	20000	30000	40000	50000	60000	70000	80000	90000	100000	110000	120000	130000	140000	150000	160000	170000	180000	190000	200000
insulation.WT.10000	value	boundaries 11 hpf	y_mean	-0.0132335	-0.0140348	-0.0190071	-0.00624744	0.00149446	0.00119379	-0.000985896	0.000792834	0.00593628	0.00947328	0.0122899	0.0121003	0.0140009	0.0138821	0.0104772	0.0119518	0.0080948	0.000867703	-0.0203386	-0.0472152	-0.0588852	-0.0437037	-0.0153591	0.00516614	0.0171872	0.0213525	0.0224684	0.0198063	0.00779637	0.00899124	0.0107065	0.0113694	0.00981535	0.00374153	0.000316432	-0.0104438	-0.0119181	-0.0141628	-0.0180566	-0.028692	-0.034327
insulation.WT.10000	value	boundaries 11 hpf	y_smoothed	-0.0138612	-0.0142974	-0.0126882	-0.00749049	-0.00217908	5.89282e-05	0.00066025	0.00234023	0.00552565	0.00882595	0.0111517	0.012469	0.0130882	0.0127625	0.0116428	0.00974205	0.00501146	-0.00551238	-0.0223054	-0.0391622	-0.0455838	-0.0366006	-0.017939	0.000426178	0.0128545	0.0189093	0.0198812	0.0168055	0.0123419	0.0101617	0.0102095	0.0100074	0.00793607	0.00383892	-0.00166745	-0.007376	-0.0116897	-0.0153603	-0.0204501	-0.0267129	-0.0311124
insulation.WT.10000	value	boundaries 11 hpf	y_std_smoothed	0.0189929	0.0189929	0.0189929	0.0189929	0.0189929	0.0189929	0.0189929	0.0189929	0.0189929	0.0189929	0.0189929	0.0189929	0.0189929	0.0189929	0.0189929	0.0189929	0.0189929	0.0189929	0.0189929	0.0189929	0.0189929	0.0189929	0.0189929	0.0189929	0.0189929	0.0189929	0.0189929	0.0189929	0.0189929	0.0189929	0.0189929	0.0189929	0.0189929	0.0189929	0.0189929	0.0189929	0.0189929	0.0189929	0.0189929	0.0189929	0.0189929
insulation.WT.10000	value	boundaries 11 hpf	bg	0.0251669	0.0251669	0.0251669	0.0251669	0.0251669	0.0251669	0.0251669	0.0251669	0.0251669	0.0251669	0.0251669	0.0251669	0.0251669	0.0251669	0.0251669	0.0251669	0.0251669	0.0251669	0.0251669	0.0251669	0.0251669	0.0251669	0.0251669	0.0251669	0.0251669	0.0251669	0.0251669	0.0251669	0.0251669	0.0251669	0.0251669	0.0251669	0.0251669	0.0251669	0.0251669	0.0251669	0.0251669	0.0251669	0.0251669	0.0251669	0.0251669
E1_WT.WT.25000	value	boundaries 11 hpf	x	-200000	-190000	-180000	-170000	-160000	-150000	-140000	-130000	-120000	-110000	-100000	-90000	-80000	-70000	-60000	-50000	-40000	-30000	-20000	-10000	0	10000	20000	30000	40000	50000	60000	70000	80000	90000	100000	110000	120000	130000	140000	150000	160000	170000	180000	190000	200000
E1_WT.WT.25000	value	boundaries 11 hpf	y_mean	0.0364492	0.0514193	0.0535169	0.0599128	0.0661505	0.0614479	0.0537932	0.0648594	0.0755577	0.0732701	0.0746853	0.0834757	0.0948885	0.105312	0.109653	0.108823	0.104286	0.12346	0.138625	0.145967	0.14723	0.142423	0.138463	0.139195	0.133947	0.12785	0.118369	0.112302	0.100502	0.0920423	0.0837865	0.0873054	0.0804167	0.0781851	0.0729845	0.0573241	0.053938	0.0577482	0.0571638	0.0607446	0.0630283
E1_WT.WT.25000	value	boundaries 11 hpf	y_smoothed	0.0426484	0.0480166	0.0541589	0.0591223	0.0616392	0.0609252	0.0608898	0.0652228	0.0708203	0.0743119	0.0781084	0.0850766	0.0942011	0.102295	0.106902	0.108852	0.113124	0.123133	0.134718	0.142245	0.14426	0.142524	0.139847	0.137074	0.13285	0.126589	0.118974	0.11054	0.101515	0.0933095	0.0877516	0.0844916	0.0811479	0.0764901	0.0696578	0.0619653	0.0575019	0.0570655	0.0584088	0.0603206	0.0618094
E1_WT.WT.25000	value	boundaries 11 hpf	y_std_smoothed	0.0315123	0.0315123	0.0315123	0.0315123	0.0315123	0.0315123	0.0315123	0.0315123	0.0315123	0.0315123	0.0315123	0.0315123	0.0315123	0.0315123	0.0315123	0.0315123	0.0315123	0.0315123	0.0315123	0.0315123	0.0315123	0.0315123	0.0315123	0.0315123	0.0315123	0.0315123	0.0315123	0.0315123	0.0315123	0.0315123	0.0315123	0.0315123	0.0315123	0.0315123	0.0315123	0.0315123	0.0315123	0.0315123	0.0315123	0.0315123	0.0315123
E1_WT.WT.25000	value	boundaries 11 hpf	bg	0.030024	0.030024	0.030024	0.030024	0.030024	0.030024	0.030024	0.030024	0.030024	0.030024	0.030024	0.030024	0.030024	0.030024	0.030024	0.030024	0.030024	0.030024	0.030024	0.030024	0.030024	0.030024	0.030024	0.030024	0.030024	0.030024	0.030024	0.030024	0.030024	0.030024	0.030024	0.030024	0.030024	0.030024	0.030024	0.030024	0.030024	0.030024	0.030024	0.030024	0.030024

## Sheet: Fig2B
Replication timing at fountains vs boundaries
	Source of replication timing	Positions		0	1	2	3	4	5	6	7	8	9	10	11	12	13	14	15	16	17	18	19	20	21	22	23	24	25	26	27	28	29	30	31	32	33	34	35	36	37	38	39	40	41	42	43	44	45
	512	fountains 5.3 hpf	x	-1000000	-990000	-980000	-970000	-960000	-950000	-940000	-930000	-920000	-910000	-900000	-890000	-880000	-870000	-860000	-850000	-840000	-830000	-820000	-810000	-800000	-790000	-780000	-770000	-760000	-750000	-740000	-730000	-720000	-710000	-700000	-690000	-680000	-670000	-660000	-650000	-640000	-630000	-620000	-610000	-600000	-590000	-580000	-570000	-560000	-550000
	512	fountains 5.3 hpf	y_mean	0.302272	0.300519	0.299188	0.298041	0.29786	0.297774	0.297693	0.294524	0.298905	0.300852	0.301984	0.297556	0.29955	0.300932	0.305732	0.300248	0.300885	0.30095	0.302095	0.300946	0.298728	0.299347	0.302009	0.300175	0.300847	0.298223	0.294639	0.289348	0.290281	0.286649	0.283512	0.28532	0.28535	0.285824	0.285778	0.28094	0.280929	0.2782	0.278816	0.279689	0.279453	0.280747	0.280448	0.281079	0.279769	0.282708
	512	fountains 5.3 hpf	y_smoothed	0.301447	0.300544	0.299369	0.298461	0.29796	0.297593	0.297081	0.297099	0.298428	0.299947	0.300192	0.299644	0.300019	0.301479	0.302381	0.301822	0.301168	0.301182	0.301188	0.300587	0.299905	0.300043	0.300576	0.300517	0.299585	0.29747	0.294335	0.291324	0.289048	0.286927	0.285374	0.285068	0.285331	0.285258	0.284186	0.282269	0.280501	0.279379	0.279109	0.279412	0.279849	0.280289	0.280568	0.280694	0.281013	0.281746
	512	fountains 5.3 hpf	y_std_smoothed	0.0149738	0.0149738	0.0149738	0.0149738	0.0149738	0.0149738	0.0149738	0.0149738	0.0149738	0.0149738	0.0149738	0.0149738	0.0149738	0.0149738	0.0149738	0.0149738	0.0149738	0.0149738	0.0149738	0.0149738	0.0149738	0.0149738	0.0149738	0.0149738	0.0149738	0.0149738	0.0149738	0.0149738	0.0149738	0.0149738	0.0149738	0.0149738	0.0149738	0.0149738	0.0149738	0.0149738	0.0149738	0.0149738	0.0149738	0.0149738	0.0149738	0.0149738	0.0149738	0.0149738	0.0149738	0.0149738
	512	fountains 5.3 hpf	bg	0.0620149	0.0620149	0.0620149	0.0620149	0.0620149	0.0620149	0.0620149	0.0620149	0.0620149	0.0620149	0.0620149	0.0620149	0.0620149	0.0620149	0.0620149	0.0620149	0.0620149	0.0620149	0.0620149	0.0620149	0.0620149	0.0620149	0.0620149	0.0620149	0.0620149	0.0620149	0.0620149	0.0620149	0.0620149	0.0620149	0.0620149	0.0620149	0.0620149	0.0620149	0.0620149	0.0620149	0.0620149	0.0620149	0.0620149	0.0620149	0.0620149	0.0620149	0.0620149	0.0620149	0.0620149	0.0620149
	512	boundaries 11 hpf	x	-1000000	-990000	-980000	-970000	-960000	-950000	-940000	-930000	-920000	-910000	-900000	-890000	-880000	-870000	-860000	-850000	-840000	-830000	-820000	-810000	-800000	-790000	-780000	-770000	-760000	-750000	-740000	-730000	-720000	-710000	-700000	-690000	-680000	-670000	-660000	-650000	-640000	-630000	-620000	-610000	-600000	-590000	-580000	-570000	-560000	-550000
	512	boundaries 11 hpf	y_mean	-0.0312661	-0.0305554	-0.0243108	-0.0300318	-0.0316969	-0.0212639	-0.0210126	-0.0202941	-0.0176404	-0.0132895	-0.0122355	-0.0150276	-0.0133066	-0.0117208	-0.0157229	-0.0158384	-0.0158503	-0.0159654	-0.0222783	-0.0235682	-0.0218049	-0.024298	-0.0179911	-0.0180533	-0.0287015	-0.0306122	-0.0170429	-0.015114	-0.0211347	-0.0219135	-0.0198383	-0.0207565	-0.0160297	-0.0166781	-0.0103771	-0.0158315	-0.0218952	-0.0227777	-0.015173	-0.0288201	-0.0356503	-0.0302119	-0.0226153	-0.0185392	-0.0152923	-0.0274914
	512	boundaries 11 hpf	y_smoothed	-0.0304907	-0.0292432	-0.0282135	-0.0284135	-0.0274218	-0.0242439	-0.0214171	-0.0194423	-0.0171057	-0.0147589	-0.0136804	-0.0136265	-0.0134579	-0.0136208	-0.014629	-0.0155742	-0.0163459	-0.0180228	-0.0205497	-0.0222349	-0.0225102	-0.0217223	-0.0206897	-0.0219244	-0.0248863	-0.0247479	-0.0209831	-0.0187352	-0.0195841	-0.0205832	-0.0203066	-0.0191061	-0.0172466	-0.0153145	-0.0145974	-0.0165236	-0.0194042	-0.0206835	-0.0223002	-0.0267347	-0.0300989	-0.0285182	-0.0239518	-0.0203919	-0.0204943	-0.0236612
	512	boundaries 11 hpf	y_std_smoothed	0.0151038	0.0151038	0.0151038	0.0151038	0.0151038	0.0151038	0.0151038	0.0151038	0.0151038	0.0151038	0.0151038	0.0151038	0.0151038	0.0151038	0.0151038	0.0151038	0.0151038	0.0151038	0.0151038	0.0151038	0.0151038	0.0151038	0.0151038	0.0151038	0.0151038	0.0151038	0.0151038	0.0151038	0.0151038	0.0151038	0.0151038	0.0151038	0.0151038	0.0151038	0.0151038	0.0151038	0.0151038	0.0151038	0.0151038	0.0151038	0.0151038	0.0151038	0.0151038	0.0151038	0.0151038	0.0151038
	512	boundaries 11 hpf	bg	0.0620149	0.0620149	0.0620149	0.0620149	0.0620149	0.0620149	0.0620149	0.0620149	0.0620149	0.0620149	0.0620149	0.0620149	0.0620149	0.0620149	0.0620149	0.0620149	0.0620149	0.0620149	0.0620149	0.0620149	0.0620149	0.0620149	0.0620149	0.0620149	0.0620149	0.0620149	0.0620149	0.0620149	0.0620149	0.0620149	0.0620149	0.0620149	0.0620149	0.0620149	0.0620149	0.0620149	0.0620149	0.0620149	0.0620149	0.0620149	0.0620149	0.0620149	0.0620149	0.0620149	0.0620149	0.0620149
	dome	fountains 5.3 hpf	x	-1000000	-990000	-980000	-970000	-960000	-950000	-940000	-930000	-920000	-910000	-900000	-890000	-880000	-870000	-860000	-850000	-840000	-830000	-820000	-810000	-800000	-790000	-780000	-770000	-760000	-750000	-740000	-730000	-720000	-710000	-700000	-690000	-680000	-670000	-660000	-650000	-640000	-630000	-620000	-610000	-600000	-590000	-580000	-570000	-560000	-550000
	dome	fountains 5.3 hpf	y_mean	0.237557	0.236035	0.232626	0.230843	0.230064	0.228651	0.229223	0.225095	0.227275	0.22669	0.226469	0.223582	0.225426	0.227255	0.231018	0.227349	0.228683	0.225988	0.22967	0.233788	0.230946	0.230524	0.233851	0.235629	0.238788	0.239503	0.237005	0.23405	0.236229	0.235241	0.234057	0.235288	0.239266	0.239888	0.238343	0.236238	0.235233	0.234342	0.237915	0.239734	0.241096	0.242077	0.243367	0.243203	0.240621	0.244598
	dome	fountains 5.3 hpf	y_smoothed	0.236634	0.23527	0.233189	0.231337	0.230042	0.229058	0.228011	0.227024	0.226671	0.226463	0.225811	0.225289	0.225914	0.227475	0.228572	0.228453	0.227979	0.228245	0.229784	0.231303	0.23164	0.232072	0.233669	0.235844	0.237616	0.237999	0.236934	0.235786	0.235395	0.23517	0.235204	0.236298	0.23797	0.238698	0.237992	0.236666	0.235748	0.23602	0.237554	0.239405	0.240897	0.242015	0.242647	0.242636	0.242746	0.243883
	dome	fountains 5.3 hpf	y_std_smoothed	0.0549676	0.0549676	0.0549676	0.0549676	0.0549676	0.0549676	0.0549676	0.0549676	0.0549676	0.0549676	0.0549676	0.0549676	0.0549676	0.0549676	0.0549676	0.0549676	0.0549676	0.0549676	0.0549676	0.0549676	0.0549676	0.0549676	0.0549676	0.0549676	0.0549676	0.0549676	0.0549676	0.0549676	0.0549676	0.0549676	0.0549676	0.0549676	0.0549676	0.0549676	0.0549676	0.0549676	0.0549676	0.0549676	0.0549676	0.0549676	0.0549676	0.0549676	0.0549676	0.0549676	0.0549676	0.0549676
	dome	fountains 5.3 hpf	bg	0.0478906	0.0478906	0.0478906	0.0478906	0.0478906	0.0478906	0.0478906	0.0478906	0.0478906	0.0478906	0.0478906	0.0478906	0.0478906	0.0478906	0.0478906	0.0478906	0.0478906	0.0478906	0.0478906	0.0478906	0.0478906	0.0478906	0.0478906	0.0478906	0.0478906	0.0478906	0.0478906	0.0478906	0.0478906	0.0478906	0.0478906	0.0478906	0.0478906	0.0478906	0.0478906	0.0478906	0.0478906	0.0478906	0.0478906	0.0478906	0.0478906	0.0478906	0.0478906	0.0478906	0.0478906	0.0478906
	dome	boundaries 11 hpf	x	-1000000	-990000	-980000	-970000	-960000	-950000	-940000	-930000	-920000	-910000	-900000	-890000	-880000	-870000	-860000	-850000	-840000	-830000	-820000	-810000	-800000	-790000	-780000	-770000	-760000	-750000	-740000	-730000	-720000	-710000	-700000	-690000	-680000	-670000	-660000	-650000	-640000	-630000	-620000	-610000	-600000	-590000	-580000	-570000	-560000	-550000
	dome	boundaries 11 hpf	y_mean	-0.0229516	-0.0229117	-0.0157403	-0.0237501	-0.0259439	-0.0176373	-0.014611	-0.0168515	-0.0153037	-0.011313	-0.00976681	-0.0102417	-0.00311317	-0.00855349	-0.0132682	-0.0127405	-0.0144679	-0.0104607	-0.0148401	-0.0173859	-0.0156139	-0.0194973	-0.017291	-0.0161823	-0.0269282	-0.0288205	-0.0160132	-0.0162031	-0.019681	-0.0155792	-0.0150205	-0.0177438	-0.0167638	-0.0178571	-0.0106448	-0.0119781	-0.0160725	-0.0182601	-0.0157498	-0.0246591	-0.0291377	-0.0247103	-0.0209925	-0.0149134	-0.0143996	-0.0221214
	dome	boundaries 11 hpf	y_smoothed	-0.0223838	-0.0212823	-0.0206752	-0.0217808	-0.0218156	-0.0192364	-0.0167594	-0.0156303	-0.0142602	-0.0121684	-0.0102299	-0.00845024	-0.00746441	-0.00885244	-0.0113362	-0.0127672	-0.0130032	-0.0131856	-0.014451	-0.0159863	-0.0169981	-0.0176839	-0.0182076	-0.0201286	-0.0232079	-0.0233468	-0.0201421	-0.0179096	-0.0173495	-0.0166447	-0.0162864	-0.0166639	-0.0166637	-0.0154067	-0.0136311	-0.0135694	-0.0153136	-0.0171728	-0.0194876	-0.0230365	-0.0252711	-0.0240226	-0.0205742	-0.0176342	-0.0176329	-0.0203378
	dome	boundaries 11 hpf	y_std_smoothed	0.0595323	0.0595323	0.0595323	0.0595323	0.0595323	0.0595323	0.0595323	0.0595323	0.0595323	0.0595323	0.0595323	0.0595323	0.0595323	0.0595323	0.0595323	0.0595323	0.0595323	0.0595323	0.0595323	0.0595323	0.0595323	0.0595323	0.0595323	0.0595323	0.0595323	0.0595323	0.0595323	0.0595323	0.0595323	0.0595323	0.0595323	0.0595323	0.0595323	0.0595323	0.0595323	0.0595323	0.0595323	0.0595323	0.0595323	0.0595323	0.0595323	0.0595323	0.0595323	0.0595323	0.0595323	0.0595323
	dome	boundaries 11 hpf	bg	0.0478906	0.0478906	0.0478906	0.0478906	0.0478906	0.0478906	0.0478906	0.0478906	0.0478906	0.0478906	0.0478906	0.0478906	0.0478906	0.0478906	0.0478906	0.0478906	0.0478906	0.0478906	0.0478906	0.0478906	0.0478906	0.0478906	0.0478906	0.0478906	0.0478906	0.0478906	0.0478906	0.0478906	0.0478906	0.0478906	0.0478906	0.0478906	0.0478906	0.0478906	0.0478906	0.0478906	0.0478906	0.0478906	0.0478906	0.0478906	0.0478906	0.0478906	0.0478906	0.0478906	0.0478906	0.0478906
	bud	fountains 5.3 hpf	x	-1000000	-990000	-980000	-970000	-960000	-950000	-940000	-930000	-920000	-910000	-900000	-890000	-880000	-870000	-860000	-850000	-840000	-830000	-820000	-810000	-800000	-790000	-780000	-770000	-760000	-750000	-740000	-730000	-720000	-710000	-700000	-690000	-680000	-670000	-660000	-650000	-640000	-630000	-620000	-610000	-600000	-590000	-580000	-570000	-560000	-550000
	bud	fountains 5.3 hpf	y_mean	0.205167	0.205806	0.204622	0.202756	0.203132	0.202125	0.20266	0.201299	0.205138	0.205219	0.206082	0.20468	0.204356	0.205769	0.207938	0.205669	0.204934	0.204481	0.206485	0.20795	0.204571	0.205001	0.208832	0.208214	0.209946	0.209719	0.207287	0.207932	0.210403	0.212194	0.209858	0.21084	0.214331	0.215619	0.216177	0.214976	0.215333	0.216729	0.219887	0.221478	0.224444	0.227672	0.228732	0.229176	0.22713	0.231437
	bud	fountains 5.3 hpf	y_smoothed	0.205299	0.205087	0.204376	0.203483	0.202881	0.202534	0.202436	0.202937	0.204098	0.205066	0.205308	0.205083	0.205161	0.205862	0.206355	0.205958	0.205352	0.205426	0.206097	0.206322	0.205948	0.206303	0.207544	0.208619	0.20915	0.208959	0.20848	0.208827	0.209985	0.21079	0.211038	0.211912	0.213605	0.215013	0.215525	0.215555	0.216018	0.217428	0.219539	0.221918	0.224459	0.226749	0.228132	0.228614	0.22919	0.230728
	bud	fountains 5.3 hpf	y_std_smoothed	0.0869941	0.0869941	0.0869941	0.0869941	0.0869941	0.0869941	0.0869941	0.0869941	0.0869941	0.0869941	0.0869941	0.0869941	0.0869941	0.0869941	0.0869941	0.0869941	0.0869941	0.0869941	0.0869941	0.0869941	0.0869941	0.0869941	0.0869941	0.0869941	0.0869941	0.0869941	0.0869941	0.0869941	0.0869941	0.0869941	0.0869941	0.0869941	0.0869941	0.0869941	0.0869941	0.0869941	0.0869941	0.0869941	0.0869941	0.0869941	0.0869941	0.0869941	0.0869941	0.0869941	0.0869941	0.0869941
	bud	fountains 5.3 hpf	bg	-0.073313	-0.073313	-0.073313	-0.073313	-0.073313	-0.073313	-0.073313	-0.073313	-0.073313	-0.073313	-0.073313	-0.073313	-0.073313	-0.073313	-0.073313	-0.073313	-0.073313	-0.073313	-0.073313	-0.073313	-0.073313	-0.073313	-0.073313	-0.073313	-0.073313	-0.073313	-0.073313	-0.073313	-0.073313	-0.073313	-0.073313	-0.073313	-0.073313	-0.073313	-0.073313	-0.073313	-0.073313	-0.073313	-0.073313	-0.073313	-0.073313	-0.073313	-0.073313	-0.073313	-0.073313	-0.073313
	bud	boundaries 11 hpf	x	-1000000	-990000	-980000	-970000	-960000	-950000	-940000	-930000	-920000	-910000	-900000	-890000	-880000	-870000	-860000	-850000	-840000	-830000	-820000	-810000	-800000	-790000	-780000	-770000	-760000	-750000	-740000	-730000	-720000	-710000	-700000	-690000	-680000	-670000	-660000	-650000	-640000	-630000	-620000	-610000	-600000	-590000	-580000	-570000	-560000	-550000
	bud	boundaries 11 hpf	y_mean	-0.0424154	-0.0409992	-0.0371138	-0.0492753	-0.050267	-0.0464138	-0.0473119	-0.049287	-0.0548749	-0.0534469	-0.0507537	-0.0515079	-0.0442942	-0.0536669	-0.0611186	-0.0635287	-0.0640044	-0.0586114	-0.0605386	-0.0614344	-0.0637771	-0.0684053	-0.0637722	-0.0639465	-0.0731673	-0.0739016	-0.0657763	-0.0647392	-0.0674735	-0.06487	-0.0578765	-0.0567979	-0.0520045	-0.0551431	-0.0471597	-0.0463968	-0.0465776	-0.0442361	-0.0343426	-0.0334397	-0.0307806	-0.0289383	-0.0322492	-0.0251075	-0.0244407	-0.0249743
	bud	boundaries 11 hpf	y_smoothed	-0.04163	-0.0411623	-0.0423809	-0.045741	-0.0478941	-0.0479454	-0.0483688	-0.0502658	-0.0522687	-0.052582	-0.0514345	-0.0499998	-0.0501553	-0.0538086	-0.058829	-0.0618357	-0.062032	-0.0609751	-0.0608542	-0.0621151	-0.0640609	-0.0653601	-0.0656464	-0.0671318	-0.069842	-0.0702955	-0.0680792	-0.066299	-0.0653663	-0.0631415	-0.0595893	-0.0563603	-0.0540477	-0.0519303	-0.0492461	-0.0470226	-0.0451178	-0.0417297	-0.0371657	-0.033563	-0.0313991	-0.0302348	-0.0290392	-0.0269372	-0.0250914	-0.023983
	bud	boundaries 11 hpf	y_std_smoothed	0.0991425	0.0991425	0.0991425	0.0991425	0.0991425	0.0991425	0.0991425	0.0991425	0.0991425	0.0991425	0.0991425	0.0991425	0.0991425	0.0991425	0.0991425	0.0991425	0.0991425	0.0991425	0.0991425	0.0991425	0.0991425	0.0991425	0.0991425	0.0991425	0.0991425	0.0991425	0.0991425	0.0991425	0.0991425	0.0991425	0.0991425	0.0991425	0.0991425	0.0991425	0.0991425	0.0991425	0.0991425	0.0991425	0.0991425	0.0991425	0.0991425	0.0991425	0.0991425	0.0991425	0.0991425	0.0991425
	bud	boundaries 11 hpf	bg	-0.073313	-0.073313	-0.073313	-0.073313	-0.073313	-0.073313	-0.073313	-0.073313	-0.073313	-0.073313	-0.073313	-0.073313	-0.073313	-0.073313	-0.073313	-0.073313	-0.073313	-0.073313	-0.073313	-0.073313	-0.073313	-0.073313	-0.073313	-0.073313	-0.073313	-0.073313	-0.073313	-0.073313	-0.073313	-0.073313	-0.073313	-0.073313	-0.073313	-0.073313	-0.073313	-0.073313	-0.073313	-0.073313	-0.073313	-0.073313	-0.073313	-0.073313	-0.073313	-0.073313	-0.073313	-0.073313
	28	fountains 5.3 hpf	x	-1000000	-990000	-980000	-970000	-960000	-950000	-940000	-930000	-920000	-910000	-900000	-890000	-880000	-870000	-860000	-850000	-840000	-830000	-820000	-810000	-800000	-790000	-780000	-770000	-760000	-750000	-740000	-730000	-720000	-710000	-700000	-690000	-680000	-670000	-660000	-650000	-640000	-630000	-620000	-610000	-600000	-590000	-580000	-570000	-560000	-550000
	28	fountains 5.3 hpf	y_mean	0.155752	0.15943	0.160166	0.158971	0.160705	0.161336	0.16258	0.163172	0.168429	0.168069	0.169476	0.170464	0.168697	0.172616	0.178274	0.174612	0.175923	0.174541	0.177824	0.180512	0.179518	0.179499	0.183122	0.185716	0.188647	0.192112	0.190501	0.190397	0.193711	0.195497	0.19181	0.191696	0.193348	0.194311	0.193932	0.194812	0.194864	0.198668	0.201636	0.20364	0.205267	0.210561	0.212054	0.211417	0.211416	0.217514
	28	fountains 5.3 hpf	y_smoothed	0.157267	0.158449	0.159406	0.159874	0.160545	0.161501	0.162718	0.164539	0.1667	0.168275	0.169222	0.169835	0.17083	0.173022	0.175103	0.175638	0.175582	0.176158	0.177656	0.179126	0.179898	0.180944	0.183066	0.185797	0.188453	0.190262	0.190956	0.191686	0.192955	0.193501	0.192916	0.192604	0.193149	0.193828	0.194283	0.194896	0.196247	0.198565	0.201206	0.203681	0.20636	0.209154	0.210998	0.211918	0.213291	0.215296
	28	fountains 5.3 hpf	y_std_smoothed	0.0777058	0.0777058	0.0777058	0.0777058	0.0777058	0.0777058	0.0777058	0.0777058	0.0777058	0.0777058	0.0777058	0.0777058	0.0777058	0.0777058	0.0777058	0.0777058	0.0777058	0.0777058	0.0777058	0.0777058	0.0777058	0.0777058	0.0777058	0.0777058	0.0777058	0.0777058	0.0777058	0.0777058	0.0777058	0.0777058	0.0777058	0.0777058	0.0777058	0.0777058	0.0777058	0.0777058	0.0777058	0.0777058	0.0777058	0.0777058	0.0777058	0.0777058	0.0777058	0.0777058	0.0777058	0.0777058
	28	fountains 5.3 hpf	bg	-0.0824838	-0.0824838	-0.0824838	-0.0824838	-0.0824838	-0.0824838	-0.0824838	-0.0824838	-0.0824838	-0.0824838	-0.0824838	-0.0824838	-0.0824838	-0.0824838	-0.0824838	-0.0824838	-0.0824838	-0.0824838	-0.0824838	-0.0824838	-0.0824838	-0.0824838	-0.0824838	-0.0824838	-0.0824838	-0.0824838	-0.0824838	-0.0824838	-0.0824838	-0.0824838	-0.0824838	-0.0824838	-0.0824838	-0.0824838	-0.0824838	-0.0824838	-0.0824838	-0.0824838	-0.0824838	-0.0824838	-0.0824838	-0.0824838	-0.0824838	-0.0824838	-0.0824838	-0.0824838
	28	boundaries 11 hpf	x	-1000000	-990000	-980000	-970000	-960000	-950000	-940000	-930000	-920000	-910000	-900000	-890000	-880000	-870000	-860000	-850000	-840000	-830000	-820000	-810000	-800000	-790000	-780000	-770000	-760000	-750000	-740000	-730000	-720000	-710000	-700000	-690000	-680000	-670000	-660000	-650000	-640000	-630000	-620000	-610000	-600000	-590000	-580000	-570000	-560000	-550000
	28	boundaries 11 hpf	y_mean	-0.025025	-0.0214674	-0.0182952	-0.0291067	-0.0271685	-0.0248751	-0.0251149	-0.0281661	-0.03373	-0.0303084	-0.0284493	-0.0289681	-0.0213518	-0.0265802	-0.0350254	-0.0362937	-0.0351863	-0.0318623	-0.0331975	-0.0318022	-0.0317719	-0.0375218	-0.0341444	-0.0328093	-0.0397719	-0.0412858	-0.0344697	-0.0322847	-0.0337526	-0.0289125	-0.0265616	-0.0233741	-0.0188401	-0.022837	-0.0146983	-0.0128339	-0.0153005	-0.0116564	-0.00654961	-0.00644399	-0.00189244	-0.00359379	-0.00424337	-4.4223e-05	0.00107159	0.00255936
	28	boundaries 11 hpf	y_smoothed	-0.0234367	-0.0223878	-0.0228558	-0.0251498	-0.0262851	-0.0260263	-0.0266095	-0.0286837	-0.03048	-0.0303124	-0.0288762	-0.0270419	-0.0260991	-0.028289	-0.0322798	-0.0345769	-0.0343913	-0.033311	-0.0326482	-0.0325842	-0.033438	-0.0345883	-0.0349024	-0.0357208	-0.037613	-0.0379364	-0.0358317	-0.0335635	-0.0317602	-0.0293226	-0.0263397	-0.0234126	-0.0211768	-0.019232	-0.0165845	-0.0144855	-0.0131684	-0.0109676	-0.00806593	-0.00559993	-0.0039541	-0.00327877	-0.00250459	-0.000837732	0.000928701	0.00223976
	28	boundaries 11 hpf	y_std_smoothed	0.099209	0.099209	0.099209	0.099209	0.099209	0.099209	0.099209	0.099209	0.099209	0.099209	0.099209	0.099209	0.099209	0.099209	0.099209	0.099209	0.099209	0.099209	0.099209	0.099209	0.099209	0.099209	0.099209	0.099209	0.099209	0.099209	0.099209	0.099209	0.099209	0.099209	0.099209	0.099209	0.099209	0.099209	0.099209	0.099209	0.099209	0.099209	0.099209	0.099209	0.099209	0.099209	0.099209	0.099209	0.099209	0.099209
	28	boundaries 11 hpf	bg	-0.0824838	-0.0824838	-0.0824838	-0.0824838	-0.0824838	-0.0824838	-0.0824838	-0.0824838	-0.0824838	-0.0824838	-0.0824838	-0.0824838	-0.0824838	-0.0824838	-0.0824838	-0.0824838	-0.0824838	-0.0824838	-0.0824838	-0.0824838	-0.0824838	-0.0824838	-0.0824838	-0.0824838	-0.0824838	-0.0824838	-0.0824838	-0.0824838	-0.0824838	-0.0824838	-0.0824838	-0.0824838	-0.0824838	-0.0824838	-0.0824838	-0.0824838	-0.0824838	-0.0824838	-0.0824838	-0.0824838	-0.0824838	-0.0824838	-0.0824838	-0.0824838	-0.0824838	-0.0824838
[truncated: 155 more columns]

## Sheet: Fig2C
Enrichment of developmental_x0003_regulatory elements (dome stage) at fountains
state	stage	type	count	Observed value	Expected mean	std	min	0.25	0.5	0.75	max
1_TssA1	Dome	expected	1000		0.153015	0.0133814	0.110294	0.143733	0.153341	0.162562	0.196903
1_TssA1	Dome	observed	1	0.151081
2_TssA2	Dome	expected	1000		0.0216874	0.00521998	0.00709413	0.0181499	0.0214292	0.0250635	0.0398779
2_TssA2	Dome	observed	1	0.0193937
3_TssFlank1	Dome	expected	1000		0.0621424	0.00842582	0.0332812	0.0562296	0.0620651	0.0678182	0.0977512
3_TssFlank1	Dome	observed	1	0.0347744
4_TssFlank2	Dome	expected	1000		0.0181594	0.00465114	0.00617864	0.0149582	0.0177059	0.0214521	0.033459
4_TssFlank2	Dome	observed	1	0.0133687
5_EnhA1	Dome	expected	1000		0.0594584	0.00824456	0.0370275	0.053456	0.0596198	0.0647557	0.085651
5_EnhA1	Dome	observed	1	0.146516
6_EnhFlank	Dome	expected	1000		0.0307263	0.00620718	0.0143727	0.026435	0.0305541	0.0346931	0.0520745
6_EnhFlank	Dome	observed	1	0.0597872
7_EnhWk1	Dome	expected	1000		0.0588196	0.00844219	0.0346081	0.0530466	0.0589106	0.0644319	0.0851036
7_EnhWk1	Dome	observed	1	0.0577143
8_Pois	Dome	expected	1000		0.0125122	0.00405939	0.00337079	0.00968833	0.0123375	0.0150876	0.0289921
8_Pois	Dome	observed	1	0.0100812
9_ReprPC	Dome	expected	1000		0.0141308	0.00433148	0.0023614	0.0110222	0.0138317	0.0168587	0.0318906
9_ReprPC	Dome	observed	1	0.00819614
10_Quies	Dome	expected	1000		0.568225	0.0188286	0.512902	0.555767	0.568157	0.581127	0.628719
10_Quies	Dome	observed	1	0.499087

## Sheet: Fig2D
Pileups of Hi-C at 5.3 hpf, regions with ATAC-Seq peaks and high occupancy of H3K4me3, H3K4me1 and H3K27ac
	source_fountains	label		fountain score	0	1	2	3	4	5	6	7	8	9	10	11	12	13	14	15	16	17	18	19	20	21	22	23	24	25	26	27	28	29	30	31	32	33	34	35	36	37	38	39	40
	WT	high H3K4me3 only	0	-0.013131			1.03681	1.02741	1.01329	1.02621	1.00559	1.0085	1.02415	1.00279	1.01146	1.01578	1.02141	1.01793	1.01603	1.01038	0.996147	0.987598	0.981227	0.969124	0.938762	0.936134	0.933087	0.933822	0.950946	0.948572	0.96435	0.945645	0.947553	0.954365	0.9931	0.970029	0.955515	0.972927	0.957308	0.964377	0.950081	1.00592	0.992021	0.993433	0.957268
	WT	high H3K4me3 only	1	-0.013131				1.01913	1.02223	1.01929	1.025	1.02461	1.01643	1.01638	1.01135	0.999637	0.998665	1.02692	0.994617	1.01359	1.01565	0.986002	0.978353	0.979477	0.936625	0.91379	0.921482	0.940365	0.936062	0.948266	0.93518	0.979859	0.986162	0.97986	0.997768	0.944429	0.951071	0.965705	0.971564	0.974219	0.950063	0.978986	0.972847	0.975503	1.00494
	WT	high H3K4me3 only	2	-0.013131	1.03681				1.0258	1.02255	1.0166	1.02087	0.995266	1.02639	1.02568	1.00765	1.00703	1.0163	0.995692	1.03347	0.997883	0.987847	0.973562	0.963052	0.923503	0.948772	0.925212	0.957158	0.945662	0.948969	0.958817	0.984078	0.973608	0.953143	0.996812	0.975842	0.958961	0.951527	0.948557	0.969775	0.947075	0.963693	0.941602	0.990911	0.958933
	WT	high H3K4me3 only	3	-0.013131	1.02741	1.01913				1.02054	1.02443	1.01402	1.01373	1.01564	1.01111	1.01609	0.997857	1.01033	1.0078	1.00102	1.02078	0.981999	0.979818	0.953073	0.958326	0.922676	0.940336	0.95255	0.953524	0.962092	0.955612	0.968207	0.990326	0.961057	0.968341	0.965345	0.956078	0.970886	0.955673	0.979661	0.951311	0.99803	0.952921	0.950672	0.990134
	WT	high H3K4me3 only	4	-0.013131	1.01329	1.02223	1.0258				1.01758	1.02572	1.01266	1.023	1.02492	1.00974	1.01201	1.01427	1.0216	1.01643	0.99894	1.00582	0.996072	0.985021	0.948992	0.951938	0.967545	0.965879	0.94926	0.952291	0.946842	0.967997	0.980628	0.995513	0.990491	0.973348	0.948428	0.999718	0.987217	0.947535	0.957491	0.959175	0.974834	0.968985	0.971764
	WT	high H3K4me3 only	5	-0.013131	1.02621	1.01929	1.02255	1.02054				1.01552	1.01282	1.00848	1.02042	1.01422	1.00797	1.01851	1.0043	1.00552	1.00625	0.995517	0.998569	0.994358	0.959741	0.95559	0.947883	0.950134	0.954143	0.959358	0.976834	0.979817	0.984346	0.958401	0.994778	0.984221	0.966426	0.99557	0.957992	0.958739	0.970551	0.989345	0.986368	0.98675	0.966548
	WT	high H3K4me3 only	6	-0.013131	1.00559	1.025	1.0166	1.02443	1.01758				1.01274	1.01506	1.01304	1.01599	1.0179	1.01177	1.01303	0.996528	1.00464	0.98632	0.999997	0.982658	0.957792	0.957476	0.959925	0.966618	0.95669	0.968141	0.988917	0.956465	0.953678	0.971654	0.951487	0.970574	0.977596	0.966231	0.979907	0.960545	0.949756	0.942997	0.951536	0.961095	0.975982
	WT	high H3K4me3 only	7	-0.013131	1.0085	1.02461	1.02087	1.01402	1.02572	1.01552				1.01541	1.01405	1.01573	1.0152	1.0218	1.02541	1.01718	1.01225	0.992867	1.00378	0.987911	0.968909	0.937685	0.939044	0.934266	0.95349	0.966545	0.985938	0.976624	0.952749	0.992872	0.972424	0.961143	0.964428	0.995672	0.945824	0.950359	0.966906	0.968923	0.955345	0.977678	0.999167
	WT	high H3K4me3 only	8	-0.013131	1.02415	1.01643	0.995266	1.01373	1.01266	1.01282	1.01274				1.02633	1.0178	1.0166	1.029	1.02816	1.02782	1.02394	0.998942	0.998997	0.996829	0.959326	0.934145	0.944753	0.963802	0.960458	0.973823	0.973222	0.978033	0.945283	0.980764	1.00105	0.944799	0.977784	0.961966	0.977179	0.916779	0.958693	0.97082	0.953427	0.970271	0.993685
	WT	high H3K4me3 only	9	-0.013131	1.00279	1.01638	1.02639	1.01564	1.023	1.00848	1.01506	1.01541				1.02871	1.02221	1.03021	1.03416	1.03202	1.023	1.03048	1.00086	0.995793	0.964549	0.950478	0.9533	0.953731	0.967545	0.96825	0.97963	0.973933	0.973421	0.975123	0.979123	0.962697	0.981439	0.955383	0.978368	0.960527	0.945447	0.971565	0.952484	0.965832	0.964708
	WT	high H3K4me3 only	10	-0.013131	1.01146	1.01135	1.02568	1.01111	1.02492	1.02042	1.01304	1.01405	1.02633				1.0323	1.02933	1.03855	1.03959	1.03795	1.01815	1.02293	0.999851	0.970925	0.94951	0.966826	0.960401	0.975058	0.988792	0.9498	0.962763	0.974923	0.971586	0.985779	0.976345	0.96085	0.971548	0.960391	0.967923	0.961497	0.971586	0.956136	0.954666	0.977746
	WT	high H3K4me3 only	11	-0.013131	1.01578	0.999637	1.00765	1.01609	1.00974	1.01422	1.01599	1.01573	1.0178	1.02871				1.03518	1.0395	1.03816	1.04001	1.01681	1.02093	1.01766	0.981829	0.958662	0.960713	0.963853	0.975867	0.985584	0.989535	0.982361	0.983964	0.974913	0.961944	0.969407	0.95898	0.964728	0.936366	0.950803	0.949116	0.971692	0.929385	0.97658	0.973159
	WT	high H3K4me3 only	12	-0.013131	1.02141	0.998665	1.00703	0.997857	1.01201	1.00797	1.0179	1.0152	1.0166	1.02221	1.0323				1.03549	1.0487	1.0436	1.03088	1.0273	1.00859	0.971462	0.945226	0.964	0.958736	0.970423	0.975358	0.981725	0.981716	0.982676	0.997574	0.968611	0.969017	0.981636	0.965737	0.962397	0.946785	0.937129	0.95037	0.957542	0.959357	0.9755
	WT	high H3K4me3 only	13	-0.013131	1.01793	1.02692	1.0163	1.01033	1.01427	1.01851	1.01177	1.0218	1.029	1.03021	1.02933	1.03518				1.04072	1.02985	1.03403	1.02514	1.02292	0.99131	0.967888	0.960731	0.975481	0.984913	0.981498	0.995189	0.987904	0.99671	0.961828	0.981596	0.959966	0.978469	0.958429	0.962293	0.968194	0.957198	0.952661	0.941798	0.95578	0.940426
	WT	high H3K4me3 only	14	-0.013131	1.01603	0.994617	0.995692	1.0078	1.0216	1.0043	1.01303	1.02541	1.02816	1.03416	1.03855	1.0395	1.03549				1.03795	1.03378	1.04155	1.03094	0.988811	0.971867	0.969501	0.972373	0.992266	0.976828	0.984466	0.987294	0.996942	0.96708	0.961641	0.974007	0.977753	0.968174	0.955414	0.935316	0.949168	0.94997	0.932488	0.947807	0.951541
	WT	high H3K4me3 only	15	-0.013131	1.01038	1.01359	1.03347	1.00102	1.01643	1.00552	0.996528	1.01718	1.02782	1.03202	1.03959	1.03816	1.0487	1.04072				1.03881	1.04962	1.03477	0.998401	0.969657	0.960793	0.975019	0.965844	0.975407	0.969975	0.989562	0.975969	0.978221	0.970407	0.957404	0.960324	0.963828	0.943543	0.958388	0.937992	0.943702	0.961774	0.939472	0.947462
	WT	high H3K4me3 only	16	-0.013131	0.996147	1.01565	0.997883	1.02078	0.99894	1.00625	1.00464	1.01225	1.02394	1.023	1.03795	1.04001	1.0436	1.02985	1.03795				1.05336	1.04777	1.00949	0.976072	0.975159	0.98541	0.971696	0.975128	0.988544	0.978977	0.983267	0.97397	0.972404	0.97772	0.959097	0.958942	0.95034	0.930104	0.946046	0.925817	0.925447	0.935404	0.997433
	WT	high H3K4me3 only	17	-0.013131	0.987598	0.986002	0.987847	0.981999	1.00582	0.995517	0.98632	0.992867	0.998942	1.03048	1.01815	1.01681	1.03088	1.03403	1.03378	1.03881				1.05835	1.01842	0.976234	0.97805	0.9833	0.97786	0.969302	0.969012	0.984376	0.975658	0.966681	0.952083	0.949929	0.970585	0.96278	0.934778	0.960104	0.938636	0.949173	0.934534	0.954519	0.936766
	WT	high H3K4me3 only	18	-0.013131	0.981227	0.978353	0.973562	0.979818	0.996072	0.998569	0.999997	1.00378	0.998997	1.00086	1.02293	1.02093	1.0273	1.02514	1.04155	1.04962	1.05336				1.02116	0.975866	0.975104	0.964072	0.968342	0.966182	0.956508	0.965499	0.958652	0.952916	0.949613	0.949915	0.938495	0.943041	0.939221	0.914961	0.941378	0.942686	0.924272	0.924795	0.949534
	WT	high H3K4me3 only	19	-0.013131	0.969124	0.979477	0.963052	0.953073	0.985021	0.994358	0.982658	0.987911	0.996829	0.995793	0.999851	1.01766	1.00859	1.02292	1.03094	1.03477	1.04777	1.05835				0.97779	0.973	0.965553	0.969166	0.968975	0.953095	0.96946	0.953334	0.958238	0.942141	0.939969	0.944574	0.932972	0.932173	0.916229	0.933127	0.915429	0.928932	0.939848	0.941311
	WT	high H3K4me3 only	20	-0.013131	0.938762	0.936625	0.923503	0.958326	0.948992	0.959741	0.957792	0.968909	0.959326	0.964549	0.970925	0.981829	0.971462	0.99131	0.988811	0.998401	1.00949	1.01842	1.02116				1.02862	1.00171	1.00084	0.989797	0.989152	0.988844	0.980973	0.972894	0.971351	0.95403	0.958046	0.962887	0.956664	0.945259	0.93698	0.93063	0.925146	0.96661	0.936051
	WT	high H3K4me3 only	21	-0.013131	0.936134	0.91379	0.948772	0.922676	0.951938	0.95559	0.957476	0.937685	0.934145	0.950478	0.94951	0.958662	0.945226	0.967888	0.971867	0.969657	0.976072	0.976234	0.975866	0.97779				1.05557	1.0369	1.03843	1.02722	1.01568	1.01367	1.01944	1.00262	0.986165	0.987073	0.991206	0.978601	0.969052	0.967868	0.964267	0.958617	0.966258	0.968215
	WT	high H3K4me3 only	22	-0.013131	0.933087	0.921482	0.925212	0.940336	0.967545	0.947883	0.959925	0.939044	0.944753	0.9533	0.966826	0.960713	0.964	0.960731	0.969501	0.960793	0.975159	0.97805	0.975104	0.973	1.02862				1.05163	1.04616	1.03852	1.02651	1.02762	1.01619	1.0143	1.00846	1.01381	0.985386	0.982486	0.986436	0.997044	0.983833	0.982401	0.972137	0.992059
	WT	high H3K4me3 only	23	-0.013131	0.933822	0.940365	0.957158	0.95255	0.965879	0.950134	0.966618	0.934266	0.963802	0.953731	0.960401	0.963853	0.958736	0.975481	0.972373	0.975019	0.98541	0.9833	0.964072	0.965553	1.00171	1.05557				1.05499	1.04954	1.03203	1.02462	1.02198	1.02543	1.02064	0.99019	1.00837	0.979406	0.992213	0.993265	1.00072	0.989605	0.996058	0.971927
	WT	high H3K4me3 only	24	-0.013131	0.950946	0.936062	0.945662	0.953524	0.94926	0.954143	0.95669	0.95349	0.960458	0.967545	0.975058	0.975867	0.970423	0.984913	0.992266	0.965844	0.971696	0.97786	0.968342	0.969166	1.00084	1.0369	1.05163				1.05338	1.03308	1.02635	1.0358	1.02501	1.01825	1.01218	1.00561	1.00661	0.991541	0.983779	1.00477	0.99162	1.01338	0.980961
	WT	high H3K4me3 only	25	-0.013131	0.948572	0.948266	0.948969	0.962092	0.952291	0.959358	0.968141	0.966545	0.973823	0.96825	0.988792	0.985584	0.975358	0.981498	0.976828	0.975407	0.975128	0.969302	0.966182	0.968975	0.989797	1.03843	1.04616	1.05499				1.04165	1.03035	1.03276	1.0255	1.02257	1.01736	1.01154	1.00812	0.996001	0.998951	1.00077	1.00311	1.00086	0.997495
	WT	high H3K4me3 only	26	-0.013131	0.96435	0.93518	0.958817	0.955612	0.946842	0.976834	0.988917	0.985938	0.973222	0.97963	0.9498	0.989535	0.981725	0.995189	0.984466	0.969975	0.988544	0.969012	0.956508	0.953095	0.989152	1.02722	1.03852	1.04954	1.05338				1.03794	1.02363	1.02742	1.01962	1.01403	1.01744	1.02419	1.00166	0.990127	0.997616	1.00551	0.997657	0.995228
	WT	high H3K4me3 only	27	-0.013131	0.945645	0.979859	0.984078	0.968207	0.967997	0.979817	0.956465	0.976624	0.978033	0.973933	0.962763	0.982361	0.981716	0.987904	0.987294	0.989562	0.978977	0.984376	0.965499	0.96946	0.988844	1.01568	1.02651	1.03203	1.03308	1.04165				1.0318	1.02395	1.01963	1.02062	1.01629	1.0082	1.00026	1.01473	1.00411	1.00665	1.009	1.00278
	WT	high H3K4me3 only	28	-0.013131	0.947553	0.986162	0.973608	0.990326	0.980628	0.984346	0.953678	0.952749	0.945283	0.973421	0.974923	0.983964	0.982676	0.99671	0.996942	0.975969	0.983267	0.975658	0.958652	0.953334	0.980973	1.01367	1.02762	1.02462	1.02635	1.03035	1.03794				1.02602	1.02799	1.01563	1.01833	1.02511	1.02609	1.00411	1.008	1.00827	0.990206	1.00779
	WT	high H3K4me3 only	29	-0.013131	0.954365	0.97986	0.953143	0.961057	0.995513	0.958401	0.971654	0.992872	0.980764	0.975123	0.971586	0.974913	0.997574	0.961828	0.96708	0.978221	0.97397	0.966681	0.952916	0.958238	0.972894	1.01944	1.01619	1.02198	1.0358	1.03276	1.02363	1.0318				1.0213	1.02678	1.00816	1.00748	1.0207	1.01742	1.00341	1.00657	1.01287	1.00445
	WT	high H3K4me3 only	30	-0.013131	0.9931	0.997768	0.996812	0.968341	0.990491	0.994778	0.951487	0.972424	1.00105	0.979123	0.985779	0.961944	0.968611	0.981596	0.961641	0.970407	0.972404	0.952083	0.949613	0.942141	0.971351	1.00262	1.0143	1.02543	1.02501	1.0255	1.02742	1.02395	1.02602				1.01573	1.01386	1.01594	1.01699	1.01711	1.0034	1.00455	0.995462	1.0007
	WT	high H3K4me3 only	31	-0.013131	0.970029	0.944429	0.975842	0.965345	0.973348	0.984221	0.970574	0.961143	0.944799	0.962697	0.976345	0.969407	0.969017	0.959966	0.974007	0.957404	0.97772	0.949929	0.949915	0.939969	0.95403	0.986165	1.00846	1.02064	1.01825	1.02257	1.01962	1.01963	1.02799	1.0213				1.02165	1.02443	1.02171	1.01771	1.00479	1.02565	1.01323	0.990449
	WT	high H3K4me3 only	32	-0.013131	0.955515	0.951071	0.958961	0.956078	0.948428	0.966426	0.977596	0.964428	0.977784	0.981439	0.96085	0.95898	0.981636	0.978469	0.977753	0.960324	0.959097	0.970585	0.938495	0.944574	0.958046	0.987073	1.01381	0.99019	1.01218	1.01736	1.01403	1.02062	1.01563	1.02678	1.01573				1.02626	1.03394	1.02516	1.01947	1.03109	1.02817	1.01988
	WT	high H3K4me3 only	33	-0.013131	0.972927	0.965705	0.951527	0.970886	0.999718	0.99557	0.966231	0.995672	0.961966	0.955383	0.971548	0.964728	0.965737	0.958429	0.968174	0.963828	0.958942	0.96278	0.943041	0.932972	0.962887	0.991206	0.985386	1.00837	1.00561	1.01154	1.01744	1.01629	1.01833	1.00816	1.01386	1.02165				1.02351	1.02583	1.00687	1.02684	1.0234	1.02611
	WT	high H3K4me3 only	34	-0.013131	0.957308	0.971564	0.948557	0.955673	0.987217	0.957992	0.979907	0.945824	0.977179	0.978368	0.960391	0.936366	0.962397	0.962293	0.955414	0.943543	0.95034	0.934778	0.939221	0.932173	0.956664	0.978601	0.982486	0.979406	1.00661	1.00812	1.02419	1.0082	1.02511	1.00748	1.01594	1.02443	1.02626				1.02288	1.02143	1.00703	1.01153	1.02338
	WT	high H3K4me3 only	35	-0.013131	0.964377	0.974219	0.969775	0.979661	0.947535	0.958739	0.960545	0.950359	0.916779	0.960527	0.967923	0.950803	0.946785	0.968194	0.935316	0.958388	0.930104	0.960104	0.914961	0.916229	0.945259	0.969052	0.986436	0.992213	0.991541	0.996001	1.00166	1.00026	1.02609	1.0207	1.01699	1.02171	1.03394	1.02351				1.02319	1.02346	1.03331	1.02728
	WT	high H3K4me3 only	36	-0.013131	0.950081	0.950063	0.947075	0.951311	0.957491	0.970551	0.949756	0.966906	0.958693	0.945447	0.961497	0.949116	0.937129	0.957198	0.949168	0.937992	0.946046	0.938636	0.941378	0.933127	0.93698	0.967868	0.997044	0.993265	0.983779	0.998951	0.990127	1.01473	1.00411	1.01742	1.01711	1.01771	1.02516	1.02583	1.02288				1.02357	1.03081	1.01264
	WT	high H3K4me3 only	37	-0.013131	1.00592	0.978986	0.963693	0.99803	0.959175	0.989345	0.942997	0.968923	0.97082	0.971565	0.971586	0.971692	0.95037	0.952661	0.94997	0.943702	0.925817	0.949173	0.942686	0.915429	0.93063	0.964267	0.983833	1.00072	1.00477	1.00077	0.997616	1.00411	1.008	1.00341	1.0034	1.00479	1.01947	1.00687	1.02143	1.02319				1.01544	1.02502
	WT	high H3K4me3 only	38	-0.013131	0.992021	0.972847	0.941602	0.952921	0.974834	0.986368	0.951536	0.955345	0.953427	0.952484	0.956136	0.929385	0.957542	0.941798	0.932488	0.961774	0.925447	0.934534	0.924272	0.928932	0.925146	0.958617	0.982401	0.989605	0.99162	1.00311	1.00551	1.00665	1.00827	1.00657	1.00455	1.02565	1.03109	1.02684	1.00703	1.02346	1.02357				1.01874
	WT	high H3K4me3 only	39	-0.013131	0.993433	0.975503	0.990911	0.950672	0.968985	0.98675	0.961095	0.977678	0.970271	0.965832	0.954666	0.97658	0.959357	0.95578	0.947807	0.939472	0.935404	0.954519	0.924795	0.939848	0.96661	0.966258	0.972137	0.996058	1.01338	1.00086	0.997657	1.009	0.990206	1.01287	0.995462	1.01323	1.02817	1.0234	1.01153	1.03331	1.03081	1.01544
	WT	high H3K4me3 only	40	-0.013131	0.957268	1.00494	0.958933	0.990134	0.971764	0.966548	0.975982	0.999167	0.993685	0.964708	0.977746	0.973159	0.9755	0.940426	0.951541	0.947462	0.997433	0.936766	0.949534	0.941311	0.936051	0.968215	0.992059	0.971927	0.980961	0.997495	0.995228	1.00278	1.00779	1.00445	1.0007	0.990449	1.01988	1.02611	1.02338	1.02728	1.01264	1.02502	1.01874
	WT	high H3K4me1 only	0	0.0304882			0.990374	1.00035	0.998082	0.995932	1.00001	1.00355	0.99523	0.985986	0.989166	0.997179	0.999855	0.988603	0.985766	0.973742	0.97799	0.953896	0.947687	0.951164	0.958248	0.944671	0.971012	0.98291	0.972709	0.983833	0.974729	0.963649	0.980175	0.999319	0.979318	0.99079	0.99172	0.975363	0.991963	0.966693	0.963915	0.954357	0.992285	0.98407	0.99731
	WT	high H3K4me1 only	1	0.0304882				0.993537	1.00006	0.998125	1.00665	0.989847	0.981652	1.01573	0.989231	0.99199	0.985104	0.987209	0.993243	0.979567	0.972363	0.962609	0.936769	0.94883	0.942461	0.950062	0.943051	0.983083	0.97845	0.993137	0.953719	0.98196	0.997299	0.988996	0.993236	0.97658	0.969002	0.958097	0.970511	0.955209	0.995687	0.96617	0.970303	0.96331	0.984727
	WT	high H3K4me1 only	2	0.0304882	0.990374				0.982821	0.986493	0.990978	0.995324	0.990527	0.999729	1.01166	1.0006	0.999962	0.986254	0.989966	0.981795	0.954861	0.968327	0.96714	0.94929	0.96001	0.948974	0.954073	0.978919	0.991755	1.00161	0.947464	0.986668	0.992783	0.962544	0.971943	1.00719	1.00384	0.974829	0.977809	0.987495	0.957667	0.983549	0.970428	0.956434	0.972511
	WT	high H3K4me1 only	3	0.0304882	1.00035	0.993537				0.990583	0.996217	1.00354	0.999267	0.993335	0.99493	1.00686	0.990985	0.97806	0.980629	0.98357	0.979889	0.976495	0.958976	0.972929	0.962877	0.959293	0.968091	0.979265	0.969149	0.990151	0.985922	0.97424	0.991205	1.02273	0.994399	0.980789	1.02569	1.01247	0.999322	0.989855	0.986209	0.961816	0.984976	0.962262	1.00214
	WT	high H3K4me1 only	4	0.0304882	0.998082	1.00006	0.982821				0.994765	0.980423	0.996988	1.00088	0.992148	0.998075	1.0059	0.993573	0.991973	0.994991	0.988682	0.973752	0.976384	0.971406	0.949745	0.954971	0.968318	1.0031	0.982368	0.994332	1.00264	0.994851	0.978575	1.00726	1.0105	0.990619	0.985036	1.00831	1.00796	0.970122	0.980927	0.986669	0.990789	0.987347	0.998446
	WT	high H3K4me1 only	5	0.0304882	0.995932	0.998125	0.986493	0.990583				1.00002	0.997456	1.01333	1.0113	1.00302	1.00106	1.00361	1.00509	0.997606	0.970707	0.983822	0.954677	0.960116	0.959327	0.977144	0.980994	0.984905	1.00819	0.992649	1.00561	1.03524	1.0066	1.00962	0.992786	1.02611	1.00868	0.993697	0.9929	0.973073	0.973738	0.941706	0.988704	0.97149	0.980436
	WT	high H3K4me1 only	6	0.0304882	1.00001	1.00665	0.990978	0.996217	0.994765				0.992873	0.99742	0.9988	1.00766	1.0063	0.992338	1.00159	0.990929	0.984017	0.972893	0.96671	0.965999	0.958606	0.972422	0.977811	0.985868	1.00247	1.03802	0.98029	1.03747	1.00579	1.02026	1.00113	1.00598	1.02523	0.992684	1.01542	0.981516	1.01409	0.989169	0.991833	0.985488	0.96012
	WT	high H3K4me1 only	7	0.0304882	1.00355	0.989847	0.995324	1.00354	0.980423	1.00002				0.998881	1.0026	1.00941	1.00658	1.00017	1.00908	0.997923	0.994773	0.986115	0.975683	0.969079	0.976431	0.971536	1.00251	1.02404	1.01349	1.02186	1.02184	1.01522	0.987011	1.04073	1.03712	1.01854	0.996468	1.0263	0.991066	1.02613	0.99451	0.978398	0.995233	0.978448	0.990695
	WT	high H3K4me1 only	8	0.0304882	0.99523	0.981652	0.990527	0.999267	0.996988	0.997456	0.992873				0.995711	0.998914	0.999634	1.00578	1.0036	1.00852	1.0005	0.976306	0.963981	0.973813	0.974148	0.986136	0.997305	1.01477	1.01912	1.03839	1.03908	1.07394	1.03489	1.03321	1.03191	1.01913	1.02369	0.997811	1.01399	1.00671	1.01077	0.990326	1.01917	0.996316	0.982297
	WT	high H3K4me1 only	9	0.0304882	0.985986	1.01573	0.999729	0.993335	1.00088	1.01333	0.99742	0.998881				1.00217	1.00712	1.00605	0.994349	0.997158	0.982613	0.975983	0.963365	0.964048	0.972836	0.978977	1.00369	1.03246	1.03151	1.02324	1.03829	1.06226	1.04389	1.01836	1.0316	1.02806	1.02561	1.02065	0.986374	0.990169	0.982341	0.991569	1.01414	1.00956	0.986944
	WT	high H3K4me1 only	10	0.0304882	0.989166	0.989231	1.01166	0.99493	0.992148	1.0113	0.9988	1.0026	0.995711				0.998056	1.00036	0.998826	1.00054	0.985278	0.990608	0.980969	0.968417	0.969165	0.991864	1.00725	1.03002	1.02957	1.02748	1.05382	1.07722	1.02615	1.0484	1.02463	1.00915	1.02912	1.03305	1.02241	1.00976	1.01362	0.981537	0.982305	1.01017	1.01528
	WT	high H3K4me1 only	11	0.0304882	0.997179	0.99199	1.0006	1.00686	0.998075	1.00302	1.00766	1.00941	0.998914	1.00217				1.00481	1.0022	0.983255	0.997066	0.982586	0.989096	0.979276	0.975894	0.983118	1.01994	1.01329	1.03069	1.04815	1.05611	1.055	1.05085	1.03085	1.048	1.05488	1.01505	1.02291	1.01633	0.989646	1.00818	0.99348	1.00902	0.989356	0.998071
	WT	high H3K4me1 only	12	0.0304882	0.999855	0.985104	0.999962	0.990985	1.0059	1.00106	1.0063	1.00658	0.999634	1.00712	0.998056				0.997318	0.999661	0.99782	1.0018	0.977369	0.985955	0.987462	0.979697	1.01367	1.04299	1.05575	1.06228	1.05466	1.07046	1.07138	1.05784	1.05365	1.03557	1.0291	1.01555	1.02524	1.01383	0.982607	1.01572	0.994377	0.994581	0.993546
	WT	high H3K4me1 only	13	0.0304882	0.988603	0.987209	0.986254	0.97806	0.993573	1.00361	0.992338	1.00017	1.00578	1.00605	1.00036	1.00481				1.00017	1.00516	0.992454	0.987503	0.990786	0.99151	1.00806	1.02036	1.04539	1.05707	1.08148	1.05947	1.06411	1.04935	1.05063	1.03221	1.05304	1.04198	1.0423	1.01485	1.0161	0.992701	0.99877	0.972076	0.982653	0.984354
	WT	high H3K4me1 only	14	0.0304882	0.985766	0.993243	0.989966	0.980629	0.991973	1.00509	1.00159	1.00908	1.0036	0.994349	0.998826	1.0022	0.997318				0.996283	0.995441	0.978254	0.993415	0.994799	1.01418	1.03602	1.05288	1.05409	1.06505	1.0824	1.06912	1.07331	1.03519	1.04957	1.03898	0.998092	1.02331	1.02214	1.02466	1.00492	1.00529	0.985444	0.984169	0.993405
	WT	high H3K4me1 only	15	0.0304882	0.973742	0.979567	0.981795	0.98357	0.994991	0.997606	0.990929	0.997923	1.00852	0.997158	1.00054	0.983255	0.999661	1.00017				1.0019	0.997273	0.989889	1.01021	1.01716	1.04425	1.05904	1.07801	1.08038	1.06261	1.07308	1.06888	1.0493	1.01802	1.03198	1.00765	1.01469	1.01312	0.999245	1.00106	0.98349	0.996936	0.981717	0.963127
	WT	high H3K4me1 only	16	0.0304882	0.97799	0.972363	0.954861	0.979889	0.988682	0.970707	0.984017	0.994773	1.0005	0.982613	0.985278	0.997066	0.99782	1.00516	0.996283				0.995472	1.00225	1.01	1.03283	1.04447	1.06587	1.08527	1.06695	1.06633	1.0672	1.03792	1.04722	1.03197	1.02003	1.03562	1.00895	1.00515	0.988651	0.996346	1.01206	0.973084	0.991025	0.990733
	WT	high H3K4me1 only	17	0.0304882	0.953896	0.962609	0.968327	0.976495	0.973752	0.983822	0.972893	0.986115	0.976306	0.975983	0.990608	0.982586	1.0018	0.992454	0.995441	1.0019				1.01024	1.01358	1.02361	1.04328	1.06589	1.06338	1.06552	1.06356	1.04902	1.04297	1.02571	1.01941	1.01454	1.01593	0.989676	1.00418	1.01411	0.967043	0.986132	0.971654	0.985815	0.967587
	WT	high H3K4me1 only	18	0.0304882	0.947687	0.936769	0.96714	0.958976	0.976384	0.954677	0.96671	0.975683	0.963981	0.963365	0.980969	0.989096	0.977369	0.987503	0.978254	0.997273	0.995472				1.0064	1.01344	1.03972	1.05474	1.04818	1.06574	1.03763	1.02419	1.01487	1.02678	1.01068	1.001	1.00143	1.006	0.991169	0.988742	0.981857	0.981234	0.960482	0.978456	0.973233
	WT	high H3K4me1 only	19	0.0304882	0.951164	0.94883	0.94929	0.972929	0.971406	0.960116	0.965999	0.969079	0.973813	0.964048	0.968417	0.979276	0.985955	0.990786	0.993415	0.989889	1.00225	1.01024				0.994738	1.01912	1.02317	1.02113	1.02081	1.0162	1.00254	1.00162	1.00284	1.00166	1.00399	0.984204	0.981939	0.97841	0.974253	0.981059	0.973947	0.96356	0.947348	0.963874
	WT	high H3K4me1 only	20	0.0304882	0.958248	0.942461	0.96001	0.962877	0.949745	0.959327	0.958606	0.976431	0.974148	0.972836	0.969165	0.975894	0.987462	0.99151	0.994799	1.01021	1.01	1.01358	1.0064				1.00978	1.01608	1.01337	1.02079	1.00411	0.998774	0.989731	1.00156	0.985746	0.983553	0.985243	0.985235	0.960843	0.969184	0.953674	0.952007	0.964084	0.953566	0.968194
	WT	high H3K4me1 only	21	0.0304882	0.944671	0.950062	0.948974	0.959293	0.954971	0.977144	0.972422	0.971536	0.986136	0.978977	0.991864	0.983118	0.979697	1.00806	1.01418	1.01716	1.03283	1.02361	1.01344	0.994738				1.00767	1.00938	1.00428	0.991303	0.997044	0.992863	0.985632	0.995824	0.981432	0.9976	0.976309	0.97049	0.976762	0.971903	0.962755	0.94647	0.955164	0.957902
	WT	high H3K4me1 only	22	0.0304882	0.971012	0.943051	0.954073	0.968091	0.968318	0.980994	0.977811	1.00251	0.997305	1.00369	1.00725	1.01994	1.01367	1.02036	1.03602	1.04425	1.04447	1.04328	1.03972	1.01912	1.00978				0.998613	1.0009	0.999323	0.990496	0.988887	0.987732	0.998766	0.991543	0.976736	0.968753	0.965704	0.976791	0.960863	0.977964	0.953081	0.962085	0.961654
	WT	high H3K4me1 only	23	0.0304882	0.98291	0.983083	0.978919	0.979265	1.0031	0.984905	0.985868	1.02404	1.01477	1.03246	1.03002	1.01329	1.04299	1.04539	1.05288	1.05904	1.06587	1.06589	1.05474	1.02317	1.01608	1.00767				0.986801	0.99503	0.990397	0.987322	0.981338	1.0056	0.990111	0.985614	0.989284	0.979629	0.972551	0.967346	0.974394	0.957049	0.9652	0.946294
	WT	high H3K4me1 only	24	0.0304882	0.972709	0.97845	0.991755	0.969149	0.982368	1.00819	1.00247	1.01349	1.01912	1.03151	1.02957	1.03069	1.05575	1.05707	1.05409	1.07801	1.08527	1.06338	1.04818	1.02113	1.01337	1.00938	0.998613				0.996771	0.988998	1.00566	1.00005	1.00917	0.991771	0.995228	0.981106	0.975235	0.984388	0.973926	0.98799	0.984302	0.978984	0.972139
	WT	high H3K4me1 only	25	0.0304882	0.983833	0.993137	1.00161	0.990151	0.994332	0.992649	1.03802	1.02186	1.03839	1.02324	1.02748	1.04815	1.06228	1.08148	1.06505	1.08038	1.06695	1.06552	1.06574	1.02081	1.02079	1.00428	1.0009	0.986801				0.997165	0.999881	0.988995	0.997785	0.985111	0.994044	0.995676	0.992779	0.980052	0.979922	0.984296	0.979946	0.983707	0.976674
	WT	high H3K4me1 only	26	0.0304882	0.974729	0.953719	0.947464	0.985922	1.00264	1.00561	0.98029	1.02184	1.03908	1.03829	1.05382	1.05611	1.05466	1.05947	1.0824	1.06261	1.06633	1.06356	1.03763	1.0162	1.00411	0.991303	0.999323	0.99503	0.996771				0.991525	0.996534	0.996663	1.00892	1.00039	0.990744	0.997247	0.99599	0.989104	1.01315	0.991089	0.991421	0.978971
	WT	high H3K4me1 only	27	0.0304882	0.963649	0.98196	0.986668	0.97424	0.994851	1.03524	1.03747	1.01522	1.07394	1.06226	1.07722	1.055	1.07046	1.06411	1.06912	1.07308	1.0672	1.04902	1.02419	1.00254	0.998774	0.997044	0.990496	0.990397	0.988998	0.997165				0.995414	0.999426	1.0086	0.99288	0.990035	0.98974	1.00465	1.00081	0.996331	0.983386	0.985207	1.00352
	WT	high H3K4me1 only	28	0.0304882	0.980175	0.997299	0.992783	0.991205	0.978575	1.0066	1.00579	0.987011	1.03489	1.04389	1.02615	1.05085	1.07138	1.04935	1.07331	1.06888	1.03792	1.04297	1.01487	1.00162	0.989731	0.992863	0.988887	0.987322	1.00566	0.999881	0.991525				0.993822	0.996834	1.01078	1.00415	0.997385	1.00048	0.990024	0.991207	0.993533	0.976293	1.00417
	WT	high H3K4me1 only	29	0.0304882	0.999319	0.988996	0.962544	1.02273	1.00726	1.00962	1.02026	1.04073	1.03321	1.01836	1.0484	1.03085	1.05784	1.05063	1.03519	1.0493	1.04722	1.02571	1.02678	1.00284	1.00156	0.985632	0.987732	0.981338	1.00005	0.988995	0.996534	0.995414				0.998447	1.00062	0.985748	0.994468	0.990426	0.98942	1.00268	1.00349	1.01086	0.986476
	WT	high H3K4me1 only	30	0.0304882	0.979318	0.993236	0.971943	0.994399	1.0105	0.992786	1.00113	1.03712	1.03191	1.0316	1.02463	1.048	1.05365	1.03221	1.04957	1.01802	1.03197	1.01941	1.01068	1.00166	0.985746	0.995824	0.998766	1.0056	1.00917	0.997785	0.996663	0.999426	0.993822				0.991579	0.992726	0.990798	0.999711	1.00866	1.01367	1.01094	1.00693	1.00007
	WT	high H3K4me1 only	31	0.0304882	0.99079	0.97658	1.00719	0.980789	0.990619	1.02611	1.00598	1.01854	1.01913	1.02806	1.00915	1.05488	1.03557	1.05304	1.03898	1.03198	1.02003	1.01454	1.001	1.00399	0.983553	0.981432	0.991543	0.990111	0.991771	0.985111	1.00892	1.0086	0.996834	0.998447				0.985619	0.992646	1.00141	1.00296	1.00729	1.00853	1.01678	1.00463
	WT	high H3K4me1 only	32	0.0304882	0.99172	0.969002	1.00384	1.02569	0.985036	1.00868	1.02523	0.996468	1.02369	1.02561	1.02912	1.01505	1.0291	1.04198	0.998092	1.00765	1.03562	1.01593	1.00143	0.984204	0.985243	0.9976	0.976736	0.985614	0.995228	0.994044	1.00039	0.99288	1.01078	1.00062	0.991579				0.994542	0.991393	1.00805	1.00393	1.00564	1.00089	1.00363
	WT	high H3K4me1 only	33	0.0304882	0.975363	0.958097	0.974829	1.01247	1.00831	0.993697	0.992684	1.0263	0.997811	1.02065	1.03305	1.02291	1.01555	1.0423	1.02331	1.01469	1.00895	0.989676	1.006	0.981939	0.985235	0.976309	0.968753	0.989284	0.981106	0.995676	0.990744	0.990035	1.00415	0.985748	0.992726	0.985619				0.993125	1.00179	1.00065	1.001	1.00164	1.01077
	WT	high H3K4me1 only	34	0.0304882	0.991963	0.970511	0.977809	0.999322	1.00796	0.9929	1.01542	0.991066	1.01399	0.986374	1.02241	1.01633	1.02524	1.01485	1.02214	1.01312	1.00515	1.00418	0.991169	0.97841	0.960843	0.97049	0.965704	0.979629	0.975235	0.992779	0.997247	0.98974	0.997385	0.994468	0.990798	0.992646	0.994542				1.00176	0.993153	0.998653	1.00412	1.00337
	WT	high H3K4me1 only	35	0.0304882	0.966693	0.955209	0.987495	0.989855	0.970122	0.973073	0.981516	1.02613	1.00671	0.990169	1.00976	0.989646	1.01383	1.0161	1.02466	0.999245	0.988651	1.01411	0.988742	0.974253	0.969184	0.976762	0.976791	0.972551	0.984388	0.980052	0.99599	1.00465	1.00048	0.990426	0.999711	1.00141	0.991393	0.993125				0.994156	1.00191	1.0064	1.00575
	WT	high H3K4me1 only	36	0.0304882	0.963915	0.995687	0.957667	0.986209	0.980927	0.973738	1.01409	0.99451	1.01077	0.982341	1.01362	1.00818	0.982607	0.992701	1.00492	1.00106	0.996346	0.967043	0.981857	0.981059	0.953674	0.971903	0.960863	0.967346	0.973926	0.979922	0.989104	1.00081	0.990024	0.98942	1.00866	1.00296	1.00805	1.00179	1.00176				0.997684	1.00315	1.00268
	WT	high H3K4me1 only	37	0.0304882	0.954357	0.96617	0.983549	0.961816	0.986669	0.941706	0.989169	0.978398	0.990326	0.991569	0.981537	0.99348	1.01572	0.99877	1.00529	0.98349	1.01206	0.986132	0.981234	0.973947	0.952007	0.962755	0.977964	0.974394	0.98799	0.984296	1.01315	0.996331	0.991207	1.00268	1.01367	1.00729	1.00393	1.00065	0.993153	0.994156				1.00126	0.991126
	WT	high H3K4me1 only	38	0.0304882	0.992285	0.970303	0.970428	0.984976	0.990789	0.988704	0.991833	0.995233	1.01917	1.01414	0.982305	1.00902	0.994377	0.972076	0.985444	0.996936	0.973084	0.971654	0.960482	0.96356	0.964084	0.94647	0.953081	0.957049	0.984302	0.979946	0.991089	0.983386	0.993533	1.00349	1.01094	1.00853	1.00564	1.001	0.998653	1.00191	0.997684				1.00064
	WT	high H3K4me1 only	39	0.0304882	0.98407	0.96331	0.956434	0.962262	0.987347	0.97149	0.985488	0.978448	0.996316	1.00956	1.01017	0.989356	0.994581	0.982653	0.984169	0.981717	0.991025	0.985815	0.978456	0.947348	0.953566	0.955164	0.962085	0.9652	0.978984	0.983707	0.991421	0.985207	0.976293	1.01086	1.00693	1.01678	1.00089	1.00164	1.00412	1.0064	1.00315	1.00126
	WT	high H3K4me1 only	40	0.0304882	0.99731	0.984727	0.972511	1.00214	0.998446	0.980436	0.96012	0.990695	0.982297	0.986944	1.01528	0.998071	0.993546	0.984354	0.993405	0.963127	0.990733	0.967587	0.973233	0.963874	0.968194	0.957902	0.961654	0.946294	0.972139	0.976674	0.978971	1.00352	1.00417	0.986476	1.00007	1.00463	1.00363	1.01077	1.00337	1.00575	1.00268	0.991126	1.00064
	WT	high H3K4me3 and H3K27ac	-0.00313408			1.04086	1.02237	1.01844	1.0246	1.01704	1.00831	1.01047	1.00286	0.98983	1.01615	1.00918	1.01152	1.00843	0.991671	0.981807	0.95751	0.962423	0.937127	0.928264	0.932716	0.913314	0.94028	0.946926	0.946998	0.948269	0.913782	0.946528	0.933051	0.978324	0.972201	0.934487	0.950458	0.941049	0.987831	0.966317	0.978664	0.994037	0.99463	0.930017
	WT	high H3K4me3 and H3K27ac	-0.00313408				1.02432	1.03162	1.01763	1.01422	1.0219	1.01233	1.01199	1.00905	1.00009	0.990377	1.01476	0.990153	1.00972	0.99971	0.980859	0.960957	0.96697	0.91752	0.894338	0.914172	0.944155	0.909331	0.93545	0.958022	0.983409	0.966341	0.967282	0.97127	0.913181	0.906754	0.967394	0.911195	0.950494	0.966832	0.996705	0.971608	1.0212	0.988909
	WT	high H3K4me3 and H3K27ac	-0.00313408	1.04086				1.03009	1.02151	1.01865	1.0259	0.991044	1.02033	1.01093	1.00748	1.00128	1.0036	0.991076	1.03627	1.01519	0.977956	0.969973	0.943809	0.905282	0.925184	0.898503	0.937284	0.960746	0.947991	0.978575	0.972027	0.975859	0.950961	0.987136	0.938864	0.974279	0.961303	0.989503	0.918141	0.924722	0.971372	0.948154	1.0063	0.948501
	WT	high H3K4me3 and H3K27ac	-0.00313408	1.02237	1.02432				1.01478	1.02588	1.01122	1.00669	1.00387	1.00506	1.01319	0.997651	1.00724	1.01052	1.02157	1.02326	0.964623	0.967347	0.941913	0.931457	0.91204	0.927399	0.929348	0.952839	0.948041	0.951396	0.945779	0.95295	0.963803	0.957659	0.954859	0.932932	0.951479	0.959674	0.97027	0.956879	0.988374	0.973713	0.973678	1.00714
	WT	high H3K4me3 and H3K27ac	-0.00313408	1.01844	1.03162	1.03009				1.01506	1.0269	1.00552	1.01923	1.01832	0.999567	1.01734	1.00587	1.02749	1.02494	0.993459	0.996646	1.00437	0.977378	0.940446	0.9206	0.955157	0.972114	0.941306	0.951464	0.951661	0.972512	0.983888	0.982416	0.994143	0.985078	0.939739	1.02294	0.993172	0.944253	0.962636	0.971154	0.997052	1.001	0.97617
	WT	high H3K4me3 and H3K27ac	-0.00313408	1.0246	1.01763	1.02151	1.01478				1.02458	1.01381	1.0081	1.0283	1.02326	1.00718	1.01614	1.00451	1.00422	1.00975	0.99769	1.0004	0.968635	0.961159	0.955461	0.945471	0.958152	0.955432	0.949394	0.994165	0.995268	0.992697	0.938744	0.991859	0.965854	0.987248	1.02696	0.997561	0.995021	0.998758	1.0161	0.993074	1.01321	1.00252
	WT	high H3K4me3 and H3K27ac	-0.00313408	1.01704	1.01422	1.01865	1.02588	1.01506				1.01478	1.02112	1.01525	1.01386	1.01865	1.02275	1.00508	0.99413	1.0085	0.996391	1.00305	0.987108	0.948013	0.950838	0.944709	0.969052	0.96471	0.992286	0.99216	0.961134	0.955224	0.994479	0.935259	0.987327	0.997194	0.97073	0.992178	0.959717	0.959697	0.954806	0.928704	0.971045	1.03614
	WT	high H3K4me3 and H3K27ac	-0.00313408	1.00831	1.0219	1.0259	1.01122	1.0269	1.02458				1.02103	1.02584	1.02394	1.01711	1.02454	1.03894	1.01488	1.00472	0.986324	0.999316	0.98249	0.970753	0.928615	0.932401	0.936776	0.954955	0.973103	0.997076	0.975473	0.954778	0.992247	0.958703	0.929341	0.969817	0.990271	0.937451	0.957982	0.979245	0.941653	0.926014	1.00146	1.00843
	WT	high H3K4me3 and H3K27ac	-0.00313408	1.01047	1.01233	0.991044	1.00669	1.00552	1.01381	1.01478				1.03221	1.02369	1.02707	1.029	1.03675	1.02472	1.02047	0.999115	0.997122	0.994826	0.957145	0.921639	0.957742	0.969286	0.953541	0.987027	0.984895	0.98267	0.939677	0.980879	0.981368	0.947037	0.973997	0.993837	0.980204	0.931975	0.964136	0.971906	0.945305	0.981938	1.01386
	WT	high H3K4me3 and H3K27ac	-0.00313408	1.00286	1.01199	1.02033	1.00387	1.01923	1.0081	1.02112	1.02103				1.0462	1.02027	1.03414	1.03617	1.03271	1.02317	1.02181	0.998396	0.991769	0.958554	0.954211	0.951595	0.955452	0.972878	0.964885	0.982898	0.981728	0.981964	0.996488	0.989866	0.960635	0.98907	0.976431	1.00133	0.990476	0.944011	0.995914	0.950403	0.980525	1.00407
	WT	high H3K4me3 and H3K27ac	-0.00313408	0.98983	1.00905	1.01093	1.00506	1.01832	1.0283	1.01525	1.02584	1.03221				1.04515	1.03457	1.04814	1.04998	1.04997	1.02814	1.01392	1.00254	0.965812	0.948995	0.983747	0.96373	0.98791	0.980349	0.970297	0.982388	0.98147	0.980808	0.996838	0.977787	0.961335	0.986405	0.928741	0.987022	0.985258	0.993876	0.977836	0.970883	0.948428
	WT	high H3K4me3 and H3K27ac	-0.00313408	1.01615	1.00009	1.00748	1.01319	0.999567	1.02326	1.01386	1.02394	1.02369	1.0462				1.03815	1.04081	1.05404	1.0525	1.02381	1.02377	1.01557	0.987601	0.972143	0.962011	0.983996	1.00107	1.01347	0.995354	1.01134	0.999019	0.975491	0.975787	0.981536	0.968904	0.958023	0.919867	0.950225	0.959109	0.974051	0.943355	0.969907	0.963675
	WT	high H3K4me3 and H3K27ac	-0.00313408	1.00918	0.990377	1.00128	0.997651	1.01734	1.00718	1.01865	1.01711	1.02707	1.02027	1.04515				1.04974	1.06548	1.05923	1.05258	1.0345	1.02224	0.984438	0.951618	0.984245	0.9899	0.976336	1.00522	0.990894	1.01453	0.998675	1.02437	0.981312	0.981772	0.98791	0.98234	0.993982	0.964431	0.958584	0.942581	0.962027	0.962741	0.983105
	WT	high H3K4me3 and H3K27ac	-0.00313408	1.01152	1.01476	1.0036	1.00724	1.00587	1.01614	1.02275	1.02454	1.029	1.03414	1.03457	1.03815				1.05878	1.04022	1.04221	1.03199	1.0391	1.0094	0.984105	0.982559	0.990529	1.01146	1.01252	0.999288	1.01253	1.01127	0.973649	0.991814	0.964466	0.996292	0.968812	0.975622	0.953838	0.977419	0.943346	0.949967	0.949529	0.930457
	WT	high H3K4me3 and H3K27ac	-0.00313408	1.00843	0.990153	0.991076	1.01052	1.02749	1.00451	1.00508	1.03894	1.03675	1.03617	1.04814	1.04081	1.04974				1.04661	1.04318	1.05008	1.03637	1.01145	0.982167	0.989946	0.992397	1.02822	0.993398	1.0074	1.00582	1.02366	0.992121	0.98291	0.975992	0.986646	0.980395	0.980828	0.937671	0.956386	0.958043	0.93815	0.952223	0.94308
	WT	high H3K4me3 and H3K27ac	-0.00313408	0.991671	1.00972	1.03627	1.02157	1.02494	1.00422	0.99413	1.01488	1.02472	1.03271	1.04998	1.05404	1.06548	1.05878				1.05113	1.06178	1.0425	1.00933	0.989817	0.973166	0.999427	0.981675	1.00411	0.993882	1.00659	0.990066	0.987407	0.981799	0.968131	0.968514	0.967706	0.958597	0.964668	0.948722	0.950285	0.949813	0.945175	0.939868
	WT	high H3K4me3 and H3K27ac	-0.00313408	0.981807	0.99971	1.01519	1.02326	0.993459	1.00975	1.0085	1.00472	1.02047	1.02317	1.04997	1.0525	1.05923	1.04022	1.04661				1.06916	1.06451	1.02678	0.996449	0.990892	1.00528	0.999472	0.99125	1.00827	0.990131	0.990301	0.986964	0.973679	0.985611	0.971518	0.980919	0.949803	0.927203	0.945177	0.940731	0.931801	0.958492	0.970955
	WT	high H3K4me3 and H3K27ac	-0.00313408	0.95751	0.980859	0.977956	0.964623	0.996646	0.99769	0.996391	0.986324	0.999115	1.02181	1.02814	1.02381	1.05258	1.04221	1.04318	1.05113				1.07377	1.02476	0.982861	1.00408	0.989124	0.991389	0.999143	0.97286	1.00946	0.978276	0.975462	0.968959	0.949206	0.960699	0.968472	0.953199	0.972692	0.937771	0.930928	0.941038	0.953843	0.941715
	WT	high H3K4me3 and H3K27ac	-0.00313408	0.962423	0.960957	0.969973	0.967347	1.00437	1.0004	1.00305	0.999316	0.997122	0.998396	1.01392	1.02377	1.0345	1.03199	1.05008	1.06178	1.06916				1.03053	0.982154	0.984106	0.966947	0.972851	0.979888	0.955354	0.958037	0.964759	0.963003	0.948786	0.957404	0.938958	0.945022	0.938031	0.907793	0.915906	0.929557	0.919944	0.912354	0.942799
	WT	high H3K4me3 and H3K27ac	-0.00313408	0.937127	0.96697	0.943809	0.941913	0.977378	0.968635	0.987108	0.98249	0.994826	0.991769	1.00254	1.01557	1.02224	1.0391	1.03637	1.0425	1.06451	1.07377				0.981893	0.975453	0.966389	0.975432	0.96745	0.948034	0.961277	0.946931	0.953134	0.931069	0.931774	0.938654	0.930423	0.909583	0.902099	0.919278	0.901026	0.930373	0.938791	0.925139
	WT	high H3K4me3 and H3K27ac	-0.00313408	0.928264	0.91752	0.905282	0.931457	0.940446	0.961159	0.948013	0.970753	0.957145	0.958554	0.965812	0.987601	0.984438	1.0094	1.01145	1.00933	1.02678	1.02476	1.03053				1.0345	1.00385	1.0085	0.996314	0.993631	0.979215	0.970466	0.97267	0.970785	0.938015	0.94936	0.961084	0.93371	0.936514	0.945476	0.914781	0.917252	0.942543	0.926954
	WT	high H3K4me3 and H3K27ac	-0.00313408	0.932716	0.894338	0.925184	0.91204	0.9206	0.955461	0.950838	0.928615	0.921639	0.954211	0.948995	0.972143	0.951618	0.984105	0.982167	0.989817	0.996449	0.982861	0.982154	0.981893				1.05774	1.05164	1.04896	1.027	1.01556	1.01293	1.01454	1.00426	0.994227	0.986334	0.988541	0.965699	0.963831	0.94642	0.954776	0.9524	0.954868	0.958247
	WT	high H3K4me3 and H3K27ac	-0.00313408	0.913314	0.914172	0.898503	0.927399	0.955157	0.945471	0.944709	0.932401	0.957742	0.951595	0.983747	0.962011	0.984245	0.982559	0.989946	0.973166	0.990892	1.00408	0.984106	0.975453	1.0345				1.06443	1.0622	1.04887	1.04434	1.03144	1.01413	1.02322	1.01485	1.01072	0.980639	0.979161	0.999366	0.982799	0.979981	0.981798	0.969582	0.965185
	WT	high H3K4me3 and H3K27ac	-0.00313408	0.94028	0.944155	0.937284	0.929348	0.972114	0.958152	0.969052	0.936776	0.969286	0.955452	0.96373	0.983996	0.9899	0.990529	0.992397	0.999427	1.00528	0.989124	0.966947	0.966389	1.00385	1.05774				1.06312	1.05736	1.0286	1.03241	1.03009	1.03897	1.03005	0.999275	1.02757	0.982038	1.0129	0.983155	0.980319	0.977896	1.00417	0.960674
	WT	high H3K4me3 and H3K27ac	-0.00313408	0.946926	0.909331	0.960746	0.952839	0.941306	0.955432	0.96471	0.954955	0.953541	0.972878	0.98791	1.00107	0.976336	1.01146	1.02822	0.981675	0.999472	0.991389	0.972851	0.975432	1.0085	1.05164	1.06443				1.04703	1.04089	1.03693	1.03556	1.03472	1.0238	1.00892	1.00782	0.995319	1.00097	0.980237	0.99582	0.992767	1.00143	0.990081
	WT	high H3K4me3 and H3K27ac	-0.00313408	0.946998	0.93545	0.947991	0.948041	0.951464	0.949394	0.992286	0.973103	0.987027	0.964885	0.980349	1.01347	1.00522	1.01252	0.993398	1.00411	0.99125	0.999143	0.979888	0.96745	0.996314	1.04896	1.0622	1.06312				1.0418	1.0298	1.03808	1.02467	1.0243	1.02097	1.01239	1.03001	1.01642	1.00047	1.0051	1.01034	0.99775	0.998159
	WT	high H3K4me3 and H3K27ac	-0.00313408	0.948269	0.958022	0.978575	0.951396	0.951661	0.994165	0.99216	0.997076	0.984895	0.982898	0.970297	0.995354	0.990894	0.999288	1.0074	0.993882	1.00827	0.97286	0.955354	0.948034	0.993631	1.027	1.04887	1.05736	1.04703				1.04327	1.02745	1.04105	1.03095	1.02143	1.02907	1.03708	1.02555	1.00331	1.00484	1.00356	0.990324	0.995973
	WT	high H3K4me3 and H3K27ac	-0.00313408	0.913782	0.983409	0.972027	0.945779	0.972512	0.995268	0.961134	0.975473	0.98267	0.981728	0.982388	1.01134	1.01453	1.01253	1.00582	1.00659	0.990131	1.00946	0.958037	0.961277	0.979215	1.01556	1.04434	1.0286	1.04089	1.0418				1.0413	1.02451	1.03174	1.02704	1.03042	1.02531	1.02032	1.02217	1.00663	1.01414	1.01885	0.991848
	WT	high H3K4me3 and H3K27ac	-0.00313408	0.946528	0.966341	0.975859	0.95295	0.983888	0.992697	0.955224	0.954778	0.939677	0.981964	0.98147	0.999019	0.998675	1.01127	1.02366	0.990066	0.990301	0.978276	0.964759	0.946931	0.970466	1.01293	1.03144	1.03241	1.03693	1.0298	1.04327				1.03187	1.02909	1.01135	1.02558	1.03354	1.02937	1.0087	1.00672	0.99745	0.986088	1.00597
	WT	high H3K4me3 and H3K27ac	-0.00313408	0.933051	0.967282	0.950961	0.963803	0.982416	0.938744	0.994479	0.992247	0.980879	0.996488	0.980808	0.975491	1.02437	0.973649	0.992121	0.987407	0.986964	0.975462	0.963003	0.953134	0.97267	1.01454	1.01413	1.03009	1.03556	1.03808	1.02745	1.0413				1.02488	1.03972	1.00729	1.01211	1.01782	1.01629	1.01487	1.01419	1.00841	1.00839
	WT	high H3K4me3 and H3K27ac	-0.00313408	0.978324	0.97127	0.987136	0.957659	0.994143	0.991859	0.935259	0.958703	0.981368	0.989866	0.996838	0.975787	0.981312	0.991814	0.98291	0.981799	0.973679	0.968959	0.948786	0.931069	0.970785	1.00426	1.02322	1.03897	1.03472	1.02467	1.04105	1.02451	1.03187				1.0225	1.02324	1.02224	1.02488	1.03532	1.00019	1.01296	0.997928	1.00273
	WT	high H3K4me3 and H3K27ac	-0.00313408	0.972201	0.913181	0.938864	0.954859	0.985078	0.965854	0.987327	0.929341	0.947037	0.960635	0.977787	0.981536	0.981772	0.964466	0.975992	0.968131	0.985611	0.949206	0.957404	0.931774	0.938015	0.994227	1.01485	1.03005	1.0238	1.0243	1.03095	1.03174	1.02909	1.02488				1.02705	1.02185	1.01934	1.01097	0.999208	1.02825	1.02082	0.994821
	WT	high H3K4me3 and H3K27ac	-0.00313408	0.934487	0.906754	0.974279	0.932932	0.939739	0.987248	0.997194	0.969817	0.973997	0.98907	0.961335	0.968904	0.98791	0.996292	0.986646	0.968514	0.971518	0.960699	0.938958	0.938654	0.94936	0.986334	1.01072	0.999275	1.00892	1.02097	1.02143	1.02704	1.01135	1.03972	1.0225				1.02887	1.03946	1.02217	1.03101	1.04723	1.02932	1.02003
	WT	high H3K4me3 and H3K27ac	-0.00313408	0.950458	0.967394	0.961303	0.951479	1.02294	1.02696	0.97073	0.990271	0.993837	0.976431	0.986405	0.958023	0.98234	0.968812	0.980395	0.967706	0.980919	0.968472	0.945022	0.930423	0.961084	0.988541	0.980639	1.02757	1.00782	1.01239	1.02907	1.03042	1.02558	1.00729	1.02324	1.02705				1.01816	1.0204	1.01661	1.03046	1.03395	1.03319
	WT	high H3K4me3 and H3K27ac	-0.00313408	0.941049	0.911195	0.989503	0.959674	0.993172	0.997561	0.992178	0.937451	0.980204	1.00133	0.928741	0.919867	0.993982	0.975622	0.980828	0.958597	0.949803	0.953199	0.938031	0.909583	0.93371	0.965699	0.979161	0.982038	0.995319	1.03001	1.03708	1.02531	1.03354	1.01211	1.02224	1.02185	1.02887				1.02423	1.02293	1.02335	1.0307	1.02305
	WT	high H3K4me3 and H3K27ac	-0.00313408	0.987831	0.950494	0.918141	0.97027	0.944253	0.995021	0.959717	0.957982	0.931975	0.990476	0.987022	0.950225	0.964431	0.953838	0.937671	0.964668	0.927203	0.972692	0.907793	0.902099	0.936514	0.963831	0.999366	1.0129	1.00097	1.01642	1.02555	1.02032	1.02937	1.01782	1.02488	1.01934	1.03946	1.01816				1.0171	1.02634	1.03942	1.02993
	WT	high H3K4me3 and H3K27ac	-0.00313408	0.966317	0.966832	0.924722	0.956879	0.962636	0.998758	0.959697	0.979245	0.964136	0.944011	0.985258	0.959109	0.958584	0.977419	0.956386	0.948722	0.945177	0.937771	0.915906	0.919278	0.945476	0.94642	0.982799	0.983155	0.980237	1.00047	1.00331	1.02217	1.0087	1.01629	1.03532	1.01097	1.02217	1.0204	1.02423				1.0274	1.03862	1.02739
	WT	high H3K4me3 and H3K27ac	-0.00313408	0.978664	0.996705	0.971372	0.988374	0.971154	1.0161	0.954806	0.941653	0.971906	0.995914	0.993876	0.974051	0.942581	0.943346	0.958043	0.950285	0.940731	0.930928	0.929557	0.901026	0.914781	0.954776	0.979981	0.980319	0.99582	1.0051	1.00484	1.00663	1.00672	1.01487	1.00019	0.999208	1.03101	1.01661	1.02293	1.0171				1.01087	1.02282
	WT	high H3K4me3 and H3K27ac	-0.00313408	0.994037	0.971608	0.948154	0.973713	0.997052	0.993074	0.928704	0.926014	0.945305	0.950403	0.977836	0.943355	0.962027	0.949967	0.93815	0.949813	0.931801	0.941038	0.919944	0.930373	0.917252	0.9524	0.981798	0.977896	0.992767	1.01034	1.00356	1.01414	0.99745	1.01419	1.01296	1.02825	1.04723	1.03046	1.02335	1.02634	1.0274				1.02813
	WT	high H3K4me3 and H3K27ac	-0.00313408	0.99463	1.0212	1.0063	0.973678	1.001	1.01321	0.971045	1.00146	0.981938	0.980525	0.970883	0.969907	0.962741	0.949529	0.952223	0.945175	0.958492	0.953843	0.912354	0.938791	0.942543	0.954868	0.969582	1.00417	1.00143	0.99775	0.990324	1.01885	0.986088	1.00841	0.997928	1.02082	1.02932	1.03395	1.0307	1.03942	1.03862	1.01087
	WT	high H3K4me3 and H3K27ac	-0.00313408	0.930017	0.988909	0.948501	1.00714	0.97617	1.00252	1.03614	1.00843	1.01386	1.00407	0.948428	0.963675	0.983105	0.930457	0.94308	0.939868	0.970955	0.941715	0.942799	0.925139	0.926954	0.958247	0.965185	0.960674	0.990081	0.998159	0.995973	0.991848	1.00597	1.00839	1.00273	0.994821	1.02003	1.03319	1.02305	1.02993	1.02739	1.02282	1.02813

[truncated: 64 more sheets: Fig2E, Fig2F, Fig3C, Fig3D, Fig3E, Fig4A, Fig4B, Fig4C, Fig4D, Fig4E, Fig4F, Fig4G, Fig4H, Fig5C, Fig5D, Fig5E, Fig6A, Fig6B, Fig6C, Fig6D …]
